# Supplementary material for: Novel JAZ co‐operativity and unexpected JA dynamics underpin Arabidopsis defence responses to Pseudomonas syringae infection
Source: New Phytol. 2015 Oct 2;209(3):1120–34. doi: 10.1111/nph.13683 (PMC4791170; doi:10.1111/nph.13683)
Supplement: Supplementary file 2 — Table S3 Differential gene expression between Col‐0 and jaz5/10 mutants as determined by gFOLD, and selected gene clusters derived from gFOLD analysis discriminating Col‐0 from jaz5/10 mutants [file NPH-209-1120-s002.xlsx]

## Sheet: Table S3(a)
Supporting Information Table S3 Differential gene expression between Col-0 and jaz5/10 mutants as determined by G-fold.
Table S3(a) Summary table of infection time course mRNA-seq data of Col-0 and jaz5/10 mutants corresponding to non-induced, 6, 8, 12 and 16 hpi with DC3000 (OD600 0.15). Data were analysed by gFOLD (Feng et al., 2012) and genes showing differential abundance between genotypes with an expression level above a log2 1.6 threshold cutoff are presented. GFOLD001 is a probabilistic low bound of real lo…
SampleID	GeneSymbol	GeneName	GFOLD001	EFDR	log2fdc	Col-0RPKM	jaz5/10RPKM
Col0.0	AT1G04570	AT1G04570	-2.31046	1	-3.41395	3.21	0.258
Col0.0	AT1G08890	AT1G08890	-1.81386	1	-2.2923	7.93	1.49
Col0.0	AT1G09950	RAS1	-2.21631	1	-4.04226	1.67	0.0487
Col0.0	AT1G11210	AT1G11210	-3.22364	1	-3.90316	13.8	0.824
Col0.0	AT1G12845	AT1G12845	-1.79792	1	-3.08993	7	0.692
Col0.0	AT1G13609	AT1G13609	-2.54124	1	-2.87266	91.4	11.6
Col0.0	AT1G17460	TRFL3	-1.67493	1	-3.07543	1.39	0.134
Col0.0	AT1G22770	GI	-1.88967	1	-2.10423	15.2	3.31
Col0.0	AT1G25320	AT1G25320	-1.75518	1	-2.38607	3.28	0.569
Col0.0	AT1G47395	AT1G47395	-2.50937	1	-2.92033	71	8.66
Col0.0	AT1G49230	AT1G49230	-1.84926	1	-2.31037	16.7	3.11
Col0.0	AT1G49500	AT1G49500	-1.71703	1	-1.9097	71	17.7
Col0.0	AT1G49720	ABF1	-2.14061	1	-2.45562	21.5	3.65
Col0.0	AT1G51940	AT1G51940	-1.653	1	-1.88047	21.2	5.38
Col0.0	AT1G56300	AT1G56300	-3.5891	1	-4.0611	44.1	2.42
Col0.0	AT1G56430	ATNAS4	-1.861	1	-2.14401	31.9	6.73
Col0.0	AT1G60190	AT1G60190	-2.55032	1	-2.87434	18.7	2.37
Col0.0	AT1G64890	AT1G64890	-1.64974	1	-2.17788	5.69	1.15
Col0.0	AT1G68050	FKF1	-1.61787	1	-3.35296	0.754	0.0473
Col0.0	AT1G74670	AT1G74670	-1.88032	1	-1.99396	330	77.5
Col0.0	AT1G78440	GA2OX1	-2.33799	1	-3.64942	4.34	0.286
Col0.0	AT1G78600	LZF1	-1.92117	1	-2.19653	28	5.7
Col0.0	AT1G79440	SSADH	-2.35827	1	-2.69836	17	2.43
Col0.0	AT1G79460	KS1	-1.73839	1	-1.98546	17.1	4.03
Col0.0	AT2G02100	LCR69	-1.75533	1	-2.78592	8.68	1.09
Col0.0	AT2G14230	AT2G14230	-2.01726	1	-3.34392	1.96	0.159
Col0.0	AT2G14247	AT2G14247	-2.54374	1	-2.9485	57.3	6.86
Col0.0	AT2G21660	CCR2	-3.10144	1	-3.33686	132	12.2
Col0.0	AT2G22450	AT2G22450	-2.67249	1	-3.52974	4.87	0.369
Col0.0	AT2G30432	TCL1	-1.60038	1	-3.23071	3.55	0.272
Col0.0	AT2G30760	AT2G30760	-1.70548	1	-1.99378	116	27
Col0.0	AT2G30766	AT2G30766	-1.80126	1	-1.95858	182	43.8
Col0.0	AT2G31360	ADS2	-2.35764	1	-2.52837	89.3	14.5
Col0.0	AT2G34090	MEE18	-1.99894	1	-2.57723	5.73	0.876
Col0.0	AT2G36220	AT2G36220	-1.86659	1	-2.18868	23.5	4.8
Col0.0	AT3G14440	NCED3	-1.70037	1	-2.08005	8.27	1.82
Col0.0	AT3G17998	CPuORF30	-2.09724	1	-2.45158	14.3	2.43
Col0.0	AT3G18000	XPL1	-2.09724	1	-2.45158	14.3	2.43
Col0.0	AT3G18080	BGLU44	-2.46294	1	-2.55108	265	42.3
Col0.0	AT3G26740	CCL	-2.07826	1	-2.14681	919	194
Col0.0	AT3G29781	AT3G29781	-2.02536	1	-4.86393	0.811	0
Col0.0	AT3G50010	AT3G50010	-1.73912	1	-3.27135	1.05	0.0826
Col0.0	AT3G56970	BHLH038	-2.28925	1	-2.63035	36.2	5.42
Col0.0	AT3G62550	AT3G62550	-1.81479	1	-2.03999	68.9	15.7
Col0.0	AT3G63210	MARD1	-1.61468	1	-1.80626	46.3	12.4
Col0.0	AT4G01130	AT4G01130	-1.73154	1	-2.2571	9.01	1.73
Col0.0	AT4G04330	AT4G04330	-2.22865	1	-2.50552	66.9	11
Col0.0	AT4G06597	AT4G06597	-2.41647	1	-5.23071	0.402	0
Col0.0	AT4G09020	ATISA3	-2.21785	1	-2.45698	25	4.25
Col0.0	AT4G15210	BMY1	-1.70544	1	-2.00732	14.7	3.41
Col0.0	AT4G15670	AT4G15670	-1.6832	1	-2.40359	10	1.7
Col0.0	AT4G15680	AT4G15680	-1.96583	1	-2.98523	7.81	0.854
Col0.0	AT4G15690	AT4G15690	-2.34336	1	-3.02693	15.9	1.75
Col0.0	AT4G16146	AT4G16146	-1.8379	1	-2.86393	6.83	0.813
Col0.0	AT4G24570	DIC2	-1.67092	1	-1.8024	121	32.4
Col0.0	AT4G25470	FTQ4	-4.1781	1	-5.62499	13.9	0.212
Col0.0	AT4G25480	ATCBF3	-3.82762	1	-4.89128	19.1	0.55
Col0.0	AT4G25490	CBF1	-3.19812	1	-4.85122	4.84	0.106
Col0.0	AT4G26670	AT4G26670	-2.25407	1	-3.52289	4.65	0.339
Col0.0	AT4G27654	AT4G27654	-1.65659	1	-3.38859	3.39	0.207
Col0.0	AT4G29610	AT4G29610	-1.90224	1	-2.59951	8.02	1.19
Col0.0	AT4G30650	AT4G30650	-2.7157	1	-3.08849	63.1	6.87
Col0.0	AT4G30660	AT4G30660	-2.59327	1	-2.90358	93.6	11.6
Col0.0	AT4G30662	AT4G30662	-1.94283	1	-2.54831	10.6	1.64
Col0.0	AT4G32340	AT4G32340	-1.62535	1	-1.79569	88.3	23.8
Col0.0	AT4G34900	XDH2	-1.61709	1	-1.94277	5.78	1.4
Col0.0	AT4G39260	GR-RBP8	-1.83142	1	-2.00782	99.1	23
Col0.0	AT5G02190	ATASP38	-1.70741	1	-2.34003	4.46	0.8
Col0.0	AT5G03710	AT5G03710	-2.02536	1	-4.86393	6.15	0
Col0.0	AT5G04150	BHLH101	-2.41336	1	-3.77443	7.01	0.415
Col0.0	AT5G12950	AT5G12950	-1.60585	1	-1.75638	36.5	10.1
Col0.0	AT5G14360	AT5G14360	-2.06562	1	-4.9014	2.45	0
Col0.0	AT5G15960	KIN1	-3.06854	1	-3.59637	43.4	3.28
Col0.0	AT5G20740	AT5G20740	-1.7533	1	-2.52289	6.47	1
Col0.0	AT5G23235	AT5G23235	-2.051	1	-2.39272	10.6	1.87
Col0.0	AT5G23240	AT5G23240	-2.35129	1	-2.77082	13.6	1.84
Col0.0	AT5G23980	FRO4	-1.77408	1	-2.37605	3.79	0.664
Col0.0	AT5G24470	PRR5	-3.43338	1	-4.32919	6.16	0.266
Col0.0	AT5G39410	AT5G39410	-1.65802	1	-2.29246	4.22	0.783
Col0.0	AT5G41590	AT5G41590	-2.45902	1	-3.09048	14.7	1.56
Col0.0	AT5G44260	AT5G44260	-1.78117	1	-2.3829	5.36	0.937
Col0.0	AT5G46600	AT5G46600	-1.92484	1	-2.65162	3.52	0.501
Col0.0	AT5G46830	ATNIG1	-2.69388	1	-4.17671	3.11	0.13
Col0.0	AT5G53450	ORG1	-1.67382	1	-1.75071	173	48.1
Col0.0	AT5G54960	PDC2	-1.70523	1	-1.95629	20.2	4.86
Col0.0	AT5G60680	AT5G60680	-1.81063	1	-1.96355	139	33.5
Col0.0	AT5G62165	AGL42	-1.73912	1	-3.27135	2.32	0.183
Col0.0	AT5G64860	DPE1	-2.0805	1	-2.29593	35.1	6.68
Col0.06	AT1G01030	NGA3	-2.16233	1	-2.52176	12.9	2.3
Col0.06	AT1G03220	AT1G03220	-2.88703	1	-3.05102	110	13.7
Col0.06	AT1G04220	KCS2	-1.69386	1	-1.84676	54.8	15.7
Col0.06	AT1G07610	MT1C	-2.34644	1	-2.54137	192	33.9
Col0.06	AT1G09500	AT1G09500	-2.92242	1	-3.42385	12.2	1.14
Col0.06	AT1G11720	ATSS3	-1.782	1	-2.0034	13.9	3.56
Col0.06	AT1G13609	AT1G13609	-3.64926	1	-6.42865	8.65	0
Col0.06	AT1G17380	JAZ5	-3.01697	1	-3.15605	222	25.7
Col0.06	AT1G20440	COR47	-1.90055	1	-1.9332	1880	509
Col0.06	AT1G23800	ALDH2B7	-1.97454	1	-2.26477	17.7	3.79
Col0.06	AT1G26770	AT-EXP10	-2.08795	1	-2.17504	261	59.5
Col0.06	AT1G32860	AT1G32860	-2.16919	1	-2.31957	81.6	16.8
Col0.06	AT1G36910	AT1G36910	-3.92335	1	-6.69454	3.17	0
Col0.06	AT1G45616	RLP6	-2.17397	1	-3.30482	1.63	0.156
Col0.06	AT1G47395	AT1G47395	-1.60749	1	-2.2624	16	3.35
Col0.06	AT1G49490	AT1G49490	-1.81281	1	-3.08944	1.49	0.165
Col0.06	AT1G49650	AT1G49650	-1.77433	1	-2.12622	14.9	3.5
Col0.06	AT1G51780	ILL5	-2.44014	1	-2.60066	88.1	15
Col0.06	AT1G52000	AT1G52000	-2.05836	1	-2.19122	63.9	14.4
Col0.06	AT1G52690	AT1G52690	-1.72885	1	-2.11879	18.8	4.43
Col0.06	AT1G53470	MSL4	-1.68942	1	-2.0468	7.24	1.79
Col0.06	AT1G54740	AT1G54740	-1.84184	1	-2.64931	3.91	0.611
Col0.06	AT1G62440	LRX2	-2.19441	1	-2.79638	3.9	0.563
Col0.06	AT1G64390	AtGH9C2	-1.94861	1	-2.14816	25.2	5.84
Col0.06	AT1G69140	AT1G69140	-3.1253	1	-3.74087	46	3.43
Col0.06	AT1G69880	ATH8	-1.7272	1	-1.99101	49.1	12.7
Col0.06	AT1G70640	AT1G70640	-1.83324	1	-2.20802	24.7	5.47
Col0.06	AT1G73210	AT1G73210	-1.68492	1	-2.03302	11	2.76
Col0.06	AT1G73325	AT1G73325	-2.34467	1	-3.12878	9.96	1.11
Col0.06	AT1G77760	NR1	-2.06106	1	-2.11482	307	73.2
Col0.06	AT1G80160	AT1G80160	-1.80805	1	-2.15595	22.3	5.12
Col0.06	AT2G14247	AT2G14247	-2.11923	1	-3.58065	6.54	0.477
Col0.06	AT2G21140	ATPRP2	-2.3827	1	-2.58794	64.1	11
Col0.06	AT2G22200	AT2G22200	-2.71411	1	-2.96594	51.4	6.75
Col0.06	AT2G23130	AGP17	-1.65206	1	-2.16824	8.83	1.99
Col0.06	AT2G29440	ATGSTU6	-1.80934	1	-1.96966	116	30.4
Col0.06	AT2G30760	AT2G30760	-1.88957	1	-2.79883	15.6	2.17
Col0.06	AT2G30766	AT2G30766	-2.38892	1	-2.99363	17.9	2.25
Col0.06	AT2G30830	AT2G30830	-1.86707	1	-2.28426	14.6	3.07
Col0.06	AT2G31670	AT2G31670	-1.64776	1	-1.81839	79.7	23.3
Col0.06	AT2G36120	DOT1	-1.74209	1	-1.88981	104	29
Col0.06	AT2G38240	AT2G38240	-2.01237	1	-2.05522	1060	264
Col0.06	AT2G39030	AT2G39030	-1.6222	1	-1.67368	821	266
Col0.06	AT2G39800	ATP5CS	-1.95279	1	-2.05556	82.3	20.4
Col0.06	AT2G41190	AT2G41190	-2.00936	1	-2.396	9.12	1.77
Col0.06	AT2G41240	BHLH100	-3.39776	1	-6.18608	4.16	0
Col0.06	AT2G42560	AT2G42560	-3.97545	1	-5.25065	6.3	0.15
Col0.06	AT2G45470	FLA8	-1.84393	1	-2.04856	38.3	9.53
Col0.06	AT3G01420	DIOX1	-4.27019	1	-5.15926	9.28	0.248
Col0.06	AT3G07350	AT3G07350	-1.74764	1	-2.45528	4.26	0.773
Col0.06	AT3G15670	AT3G15670	-2.07692	1	-3.80892	1.81	0.0912
Col0.06	AT3G15950	NAI2	-1.86964	1	-3.01984	1.54	0.181
Col0.06	AT3G17050	AT3G17050	-2.22031	1	-2.67511	8.88	1.41
Col0.06	AT3G17110	AT3G17110	-2.09927	1	-2.46188	27.1	5.03
Col0.06	AT3G20470	GRP5	-2.03089	1	-2.32004	43.6	8.96
Col0.06	AT3G21670	AT3G21670	-2.23559	1	-2.45618	30.1	5.64
Col0.06	AT3G21990	AT3G21990	-2.74018	1	-5.55989	2.22	0
Col0.06	AT3G22120	CWLP	-2.68086	1	-2.75898	471	71.7
Col0.06	AT3G22121	AT3G22121	-2.87299	1	-2.96418	756	99.9
Col0.06	AT3G22142	AT3G22142	-1.76877	1	-2.13243	4.35	1.02
Col0.06	AT3G23450	AT3G23450	-2.97903	1	-3.18995	62.4	7.03
Col0.06	AT3G25760	AOC1	-2.78457	1	-2.83429	1660	240
Col0.06	AT3G25770	AOC2	-1.94986	1	-1.97371	4490	1180
Col0.06	AT3G27170	CLC-B	-2.18027	1	-2.97123	2.17	0.271
Col0.06	AT3G27960	AT3G27960	-2.06288	1	-2.21242	51.8	11.5
Col0.06	AT3G28220	AT3G28220	-2.25486	1	-2.37203	165	32.8
Col0.06	AT3G28290	AT14A	-1.63346	1	-1.86314	27.4	7.74
Col0.06	AT3G28300	AT14A	-1.63346	1	-1.86314	27.4	7.74
Col0.06	AT3G43270	AT3G43270	-2.15982	1	-2.22115	345	76.4
Col0.06	AT3G45060	ATNRT2.6	-1.94927	1	-2.1539	34.8	8.04
Col0.06	AT3G45140	LOX2	-2.04637	1	-2.06729	2130	523
Col0.06	AT3G46658	AT3G46658	-1.78009	1	-1.893	91.3	25.4
Col0.06	AT3G46660	UGT76E12	-1.79253	1	-1.90666	100	27.5
Col0.06	AT3G48520	CYP94B3	-2.06099	1	-2.10919	683	163
Col0.06	AT3G49620	DIN11	-3.56243	1	-3.81343	87	6.35
Col0.06	AT3G50840	AT3G50840	-1.93761	1	-2.23709	14.3	3.12
Col0.06	AT3G54830	AT3G54830	-1.86355	1	-2.48699	4.59	0.822
Col0.06	AT3G54920	PMR6	-2.13719	1	-2.31803	48.9	10.1
Col0.06	AT3G55970	ATJRG21	-2.01879	1	-2.07488	603	148
Col0.06	AT3G56970	BHLH038	-3.79939	1	-5.2613	9.43	0.204
Col0.06	AT3G56980	BHLH039	-3.11892	1	-5.91897	3.18	0
Col0.06	AT3G57520	SIP2	-1.87277	1	-1.93109	259	70.1
Col0.06	AT3G60140	DIN2	-1.8727	1	-2.49576	3.93	0.7
Col0.06	AT3G60170	AT3G60170	-1.9024	1	-3.31644	0.771	0.0694
Col0.06	AT4G01080	TBL26	-2.68587	1	-3.17174	12	1.35
Col0.06	AT4G01985	AT4G01985	-2.41839	1	-3.35826	3.16	0.295
Col0.06	AT4G15660	AT4G15660	-1.69005	1	-1.96574	62	16.3
Col0.06	AT4G15670	AT4G15670	-1.89158	1	-2.34844	23	4.6
Col0.06	AT4G16740	ATTPS03	-1.80126	1	-2.06892	19	4.65
Col0.06	AT4G18440	AT4G18440	-1.68451	1	-1.77597	137	41.3
Col0.06	AT4G19230	CYP707A1	-1.79377	1	-2.06875	16.7	4.08
Col0.06	AT4G22470	AT4G22470	-3.09811	1	-3.15764	1070	123
Col0.06	AT4G23600	JR2	-1.76496	1	-1.80841	702	207
Col0.06	AT4G25433	AT4G25433	-1.76926	1	-2.46259	8.8	1.59
Col0.06	AT4G28080	AT4G28080	-1.82841	1	-1.95489	26	6.91
Col0.06	AT4G30290	ATXTH19	-1.75401	1	-2.67192	3.53	0.537
Col0.06	AT4G30980	LRL2	-2.08542	1	-2.90669	4.36	0.567
Col0.06	AT4G36010	AT4G36010	-1.83066	1	-1.93275	171	46.1
Col0.06	AT4G36360	BGAL3	-1.74453	1	-1.92243	23.5	6.38
Col0.06	AT4G37540	LBD39	-1.73107	1	-2.71093	3.81	0.561
Col0.06	AT4G38770	PRP4	-1.73722	1	-1.78119	699	210
Col0.06	AT5G01840	OFP1	-1.99989	1	-2.59185	9.25	1.54
Col0.06	AT5G02940	AT5G02940	-1.72597	1	-1.83221	76	22
Col0.06	AT5G03668	AT5G03668	-3.37584	1	-4.18472	7.35	0.391
Col0.06	AT5G03670	AT5G03670	-3.01197	1	-3.60111	8.23	0.678
Col0.06	AT5G05250	AT5G05250	-3.69867	1	-3.95085	128	8.46
Col0.06	AT5G06090	GPAT7	-2.27247	1	-5.12379	1.02	0
Col0.06	AT5G06870	PGIP2	-1.7746	1	-1.86635	238	67.3
Col0.06	AT5G13740	ZIF1	-1.78948	1	-1.97869	35.6	9.3
Col0.06	AT5G14180	MPL1	-1.91236	1	-2.50764	5.97	1.06
Col0.06	AT5G18550	AT5G18550	-1.72835	1	-2.01417	14	3.55
Col0.06	AT5G19100	AT5G19100	-2.30918	1	-3.91897	2.28	0.119
Col0.06	AT5G19110	AT5G19110	-2.49419	1	-3.01033	11.1	1.39
Col0.06	AT5G24770	VSP2	-1.68517	1	-1.81772	85.3	24.9
Col0.06	AT5G24780	VSP1	-1.84098	1	-2.08832	38.2	9.23
Col0.06	AT5G25130	CYP71B12	-1.87907	1	-2.3638	7.29	1.44
Col0.06	AT5G35935	AT5G35935	-2.21224	1	-3.06018	0.861	0.1
Col0.06	AT5G38870	AT5G38870	-2.34834	1	-2.64531	59.5	9.76
Col0.06	AT5G41040	AT5G41040	-1.65942	1	-2.14761	6.02	1.38
Col0.06	AT5G42650	AOS	-2.12613	1	-2.17208	732	168
Col0.06	AT5G46730	AT5G46730	-1.86615	1	-2.13748	33.6	7.84
Col0.06	AT5G50360	AT5G50360	-1.7647	1	-2.15576	14.5	3.33
Col0.06	AT5G51920	AT5G51920	-1.87207	1	-3.62129	0.873	0.0502
Col0.06	AT5G55180	AT5G55180	-2.18369	1	-2.31326	110	22.8
Col0.06	AT5G58680	AT5G58680	-1.68725	1	-2.50346	3.47	0.6
Col0.06	AT5G65010	ASN2	-2.74259	1	-2.94074	51.8	6.94
Col0.06	AT5G65640	bHLH093	-2.07514	1	-2.62129	8.18	1.34
Col0.06	AT5G67360	ARA12	-2.06357	1	-2.1489	139	32.4
Col0.06	AT5G67370	AT5G67370	-2.29806	1	-2.63228	25.9	4.28
Col0.08	AT1G17380	JAZ5	-2.40901	1	-2.51748	246	43.9
Col0.08	AT1G20190	ATEXPA11	-1.74761	1	-3.50966	1.28	0.0793
Col0.08	AT1G73870	AT1G73870	-2.23962	1	-4.09462	1.06	0.0327
Col0.08	AT3G22121	AT3G22121	-1.69886	1	-1.85273	136	38.5
Col0.08	AT3G50840	AT3G50840	-3.75731	1	-4.25224	16.5	0.867
Col0.08	AT3G60170	AT3G60170	-2.11086	1	-3.57379	0.773	0.0561
Col0.08	AT4G19170	NCED4	-1.71116	1	-2.05023	10.1	2.48
Col0.08	AT5G35935	AT5G35935	-3.22434	1	-4.89153	0.597	0.0139
Col0.12	AT1G17380	JAZ5	-1.60095	1	-1.70822	165	49.1
Col0.12	AT1G40104	AT1G40104	-1.98948	1	-4.82261	0.731	0
Col0.12	AT1G47395	AT1G47395	-1.65195	1	-2.16537	25.8	5.48
Col0.12	AT1G52690	AT1G52690	-1.74002	1	-2.19715	14.3	2.98
Col0.12	AT2G05914	AT2G05914	-1.88044	1	-3.58814	1.25	0.0686
Col0.12	AT2G08986	AT2G08986	-2.76878	1	-4.24484	1.27	0.0523
Col0.12	AT2G41240	BHLH100	-1.83977	1	-2.39684	11.9	2.15
Col0.12	AT3G33072	AT3G33072	-2.02761	1	-4.85823	0.549	0
Col0.12	AT3G56980	BHLH039	-1.96795	1	-2.80324	6.07	0.793
Col0.12	AT3G60170	AT3G60170	-1.86864	1	-4.71013	0.312	0
Col0.12	AT5G13170	SAG29	-2.30378	1	-2.81227	11.1	1.5
Col0.16	AT1G17380	JAZ5	-1.99156	1	-2.11307	199	40.8
Col0.16	AT1G22360	AtUGT85A2	-1.65999	1	-1.85364	43.7	10.7
Col0.16	AT1G29910	CAB3	-1.80615	1	-1.99102	87.6	19.5
Col0.16	AT1G29920	AB165	-1.71857	1	-1.82392	216	54.3
Col0.16	AT3G33072	AT3G33072	-3.0655	1	-5.84669	1.35	0
Col0.16	AT4G12320	CYP706A6	-1.79413	1	-2.40085	5.47	0.893
Col0.16	AT4G15210	BMY1	-1.77414	1	-1.98336	34.4	7.72
Col0.16	AT4G30110	HMA2	-1.99721	1	-2.73465	2.64	0.336
Col0.16	AT5G58310	ATMES18	-1.95646	1	-4.79224	1.62	0
Col0.16	AT5G62165	AGL42	-1.69512	1	-2.54246	4.79	0.688
Jaz5.0	AT1G01060	LHY	3.03731	1	3.20658	5.43	47.1
Jaz5.0	AT1G01120	KCS1	1.65221	1	1.74374	39.7	125
Jaz5.0	AT1G02360	AT1G02360	2.07901	1	2.38922	5.54	27.3
Jaz5.0	AT1G04220	KCS2	2.32758	1	2.63882	3	17.6
Jaz5.0	AT1G09080	BIP3	2.53852	1	2.93697	1.45	10.5
Jaz5.0	AT1G11070	AT1G11070	1.70068	1	2.43029	0.362	1.89
Jaz5.0	AT1G11260	STP1	1.65395	1	1.74082	44	138
Jaz5.0	AT1G13650	AT1G13650	1.63333	1	1.7008	109	331
Jaz5.0	AT1G14540	AT1G14540	2.62204	1	3.86943	0.302	4.55
Jaz5.0	AT1G14870	PCR2	1.82992	1	2.43609	1.82	9.45
Jaz5.0	AT1G15670	AT1G15670	2.82469	1	3.37898	0.93	9.29
Jaz5.0	AT1G16150	WAKL4	1.76923	1	3.70593	0.0175	0.406
Jaz5.0	AT1G16420	MC8	2.05697	1	2.75324	0.703	4.59
Jaz5.0	AT1G17380	JAZ5	1.63825	1	1.90452	7.4	26
Jaz5.0	AT1G17390	AT1G17390	1.92566	1	4.84343	0	1.02
Jaz5.0	AT1G17420	LOX3	1.69909	1	1.81553	15.5	51
Jaz5.0	AT1G21100	AT1G21100	1.65064	1	1.97244	4.05	14.9
Jaz5.0	AT1G21110	AT1G21110	2.42138	1	2.80009	2.51	16.5
Jaz5.0	AT1G21120	AT1G21120	2.69616	1	2.98165	4.51	33.6
Jaz5.0	AT1G22890	AT1G22890	1.75122	1	1.91594	39.8	141
Jaz5.0	AT1G23090	AST91	1.62921	1	1.89822	3.58	12.6
Jaz5.0	AT1G24150	FH4	1.77147	1	1.96069	7.36	26.9
Jaz5.0	AT1G26380	AT1G26380	2.22073	1	2.72385	1.07	6.75
Jaz5.0	AT1G26420	AT1G26420	2.49144	1	3.09514	0.706	5.81
Jaz5.0	AT1G28010	ATABCB14	2.68882	1	2.99894	1.32	9.97
Jaz5.0	AT1G30720	AT1G30720	3.90582	1	4.80768	0.282	7.98
Jaz5.0	AT1G30730	AT1G30730	3.4545	1	4.31136	0.316	6.3
Jaz5.0	AT1G30900	VSR3;3	1.75355	1	2.01047	4.66	17.6
Jaz5.0	AT1G33950	AT1G33950	1.86935	1	3.45439	0.175	2.19
Jaz5.0	AT1G34060	AT1G34060	2.3854	1	3.52448	0.255	2.99
Jaz5.0	AT1G34750	AT1G34750	1.65942	1	1.82064	15.6	51.8
Jaz5.0	AT1G35230	AGP5	2.14437	1	2.62762	3.46	20.3
Jaz5.0	AT1G44130	AT1G44130	2.66542	1	4.51328	0.0336	1.39
Jaz5.0	AT1G47480	AT1G47480	2.07683	1	2.67158	1.2	7.33
Jaz5.0	AT1G49000	AT1G49000	4.11161	1	4.78935	1.16	31.4
Jaz5.0	AT1G51780	ILL5	1.77164	1	3.29089	0.133	1.44
Jaz5.0	AT1G51800	AT1G51800	1.98441	1	2.35718	1.34	6.46
Jaz5.0	AT1G51820	AT1G51820	3.19524	1	4.50294	0.108	2.59
Jaz5.0	AT1G51860	AT1G51860	1.82479	1	2.54694	0.336	1.91
Jaz5.0	AT1G51890	AT1G51890	2.23171	1	2.8201	0.486	3.3
Jaz5.0	AT1G58225	AT1G58225	1.79982	1	2.19861	4.89	21.2
Jaz5.0	AT1G61120	GES	1.84775	1	2.3259	0.79	3.76
Jaz5.0	AT1G61360	AT1G61360	1.63288	1	1.80902	6.77	22.3
Jaz5.0	AT1G61560	ATMLO6	1.85443	1	2.48509	0.492	2.65
Jaz5.0	AT1G65390	ATPP2-A5	1.95728	1	2.28931	3.56	16.4
Jaz5.0	AT1G65484	AT1G65484	2.34609	1	4.08444	0.129	2.99
Jaz5.0	AT1G68440	AT1G68440	2.17482	1	2.29661	30.9	142
Jaz5.0	AT2G06050	OPR3	1.64966	1	1.73748	50.2	157
Jaz5.0	AT2G13790	SERK4	1.85968	1	1.96274	25.5	93
Jaz5.0	AT2G13800	SERK5	1.65096	1	1.78676	17	55
Jaz5.0	AT2G14610	PR1	1.91477	1	2.12364	17.4	71.1
Jaz5.0	AT2G15200	AT2G15200	1.76923	1	3.70593	0.0104	0.241
Jaz5.0	AT2G15220	AT2G15220	3.73845	1	5.39895	0.0964	5.66
Jaz5.0	AT2G18660	PNP-A	1.69224	1	2.01389	7.14	27.1
Jaz5.0	AT2G19190	FRK1	2.27281	1	3.68517	0.0908	1.26
Jaz5.0	AT2G21650	MEE3	2.07574	1	2.30122	17.8	82.6
Jaz5.0	AT2G22770	NAI1	2.46872	1	3.26232	0.477	4.52
Jaz5.0	AT2G24850	TAT3	2.27129	1	2.47598	7.92	41.4
Jaz5.0	AT2G27690	CYP94C1	1.77383	1	2.23327	1.33	5.91
Jaz5.0	AT2G28630	KCS12	2.86795	1	2.97943	21.8	161
Jaz5.0	AT2G29100	ATGLR2.9	1.92566	1	4.84343	0	0.372
Jaz5.0	AT2G29110	ATGLR2.8	2.47322	1	3.06071	0.46	3.69
Jaz5.0	AT2G31020	ORP1A	1.928	1	2.29184	1.69	7.8
Jaz5.0	AT2G34600	TIFY5B	2.01852	1	2.47563	3.62	19.1
Jaz5.0	AT2G36885	AT2G36885	1.70229	1	2.20298	2.19	9.58
Jaz5.0	AT2G38240	AT2G38240	1.9469	1	2.384	2.05	10.1
Jaz5.0	AT2G38310	PYL4	2.61052	1	2.95931	3.66	26.9
Jaz5.0	AT2G39200	MLO12	1.9749	1	2.7345	0.419	2.72
Jaz5.0	AT2G39210	AT2G39210	2.36283	1	2.52138	11	59.2
Jaz5.0	AT2G41170	AT2G41170	2.105	1	2.38613	4.26	20.9
Jaz5.0	AT2G41990	AT2G41990	2.08138	1	3.84343	0.0567	1.11
Jaz5.0	AT2G44370	AT2G44370	2.73071	1	3.67225	0.435	5.58
Jaz5.0	AT2G46150	AT2G46150	1.9122	1	2.84343	0.546	3.9
Jaz5.0	AT2G47240	CER8	2.00708	1	2.22184	4.94	21.6
Jaz5.0	AT2G47485	AT2G47485	3.73713	1	4.31946	1.75	33.7
Jaz5.0	AT3G01290	AT3G01290	1.89581	1	2.00352	46	173
Jaz5.0	AT3G09940	ATMDAR3	2.49013	1	3.02786	1.06	8.31
Jaz5.0	AT3G11010	AtRLP34	1.85699	1	1.97153	15.5	57.2
Jaz5.0	AT3G11340	AT3G11340	1.76152	1	2.36324	0.935	4.6
Jaz5.0	AT3G12830	AT3G12830	1.69756	1	2.41375	0.981	5.06
Jaz5.0	AT3G12910	AT3G12910	4.37596	1	6.01821	0.0857	7.75
Jaz5.0	AT3G13610	AT3G13610	1.68626	1	2.52536	0.483	2.73
Jaz5.0	AT3G13790	ATCWINV1	3.49492	1	3.70648	5.43	66.7
Jaz5.0	AT3G22840	ELIP1	2.17593	1	2.41425	10.9	54.4
Jaz5.0	AT3G24420	AT3G24420	1.99945	1	2.15021	22.7	94.5
Jaz5.0	AT3G26210	CYP71B23	2.145	1	2.32993	9.37	44.2
Jaz5.0	AT3G26500	PIRL2	2.74164	1	3.10944	2.34	19.1
Jaz5.0	AT3G28270	AT3G28270	2.08359	1	2.23981	12.2	54
Jaz5.0	AT3G28540	AT3G28540	1.61084	1	1.69421	54.7	166
Jaz5.0	AT3G29644	AT3G29644	1.80566	1	2.63639	0.833	5.09
Jaz5.0	AT3G30775	ATPOX	1.77392	1	2.0705	3.48	13.8
Jaz5.0	AT3G49160	AT3G49160	2.04288	1	2.5215	0.903	4.93
Jaz5.0	AT3G50470	HR3	2.13336	1	2.45714	6.03	31.2
Jaz5.0	AT3G50480	HR4	1.96553	1	2.04973	81.7	317
Jaz5.0	AT3G51238	AT3G51238	1.96435	1	2.18488	7	29.9
Jaz5.0	AT3G51240	TT6	1.89259	1	2.12657	6.94	28.5
Jaz5.0	AT3G53600	AT3G53600	1.92566	1	4.84343	0	1.99
Jaz5.0	AT3G55500	EXPA16	1.94107	1	2.19325	8.03	34.5
Jaz5.0	AT3G57460	AT3G57460	2.59393	1	3.21252	1.07	9.56
Jaz5.0	AT4G00360	CYP86A2	1.85003	1	1.9055	95.7	336
Jaz5.0	AT4G01700	AT4G01700	1.85632	1	2.13107	7.79	32.1
Jaz5.0	AT4G01720	WRKY47	2.20499	1	2.45536	4.71	24.3
Jaz5.0	AT4G01750	RGXT2	1.64931	1	1.96896	3.79	13.9
Jaz5.0	AT4G02330	ATPMEPCRB	1.88584	1	2.0792	8.21	32.6
Jaz5.0	AT4G04480	AT4G04480	1.92566	1	3.84343	0.0341	0.877
Jaz5.0	AT4G04490	CRK36	2.239	1	2.56032	2.56	14.3
Jaz5.0	AT4G08850	AT4G08850	1.63188	1	1.69459	42.9	130
Jaz5.0	AT4G10390	AT4G10390	2.30617	1	2.97855	0.621	4.75
Jaz5.0	AT4G10500	AT4G10500	2.11945	1	2.458	3.68	19.1
Jaz5.0	AT4G11470	CRK31	4.6688	1	6.20418	0.0613	5.62
Jaz5.0	AT4G11890	AT4G11890	1.70046	1	1.92891	7.05	25.2
Jaz5.0	AT4G13890	SHM5	2.75787	1	4.36128	0.077	1.95
Jaz5.0	AT4G14440	ATECI3	1.73294	1	1.9529	12.2	44.2
Jaz5.0	AT4G14690	ELIP2	3.90575	1	5.14481	0.406	15.1
Jaz5.0	AT4G15430	AT4G15430	2.58039	1	3.00494	1.03	7.82
Jaz5.0	AT4G16730	TPS02	1.84954	1	4.77632	0	0.543
Jaz5.0	AT4G20000	AT4G20000	2.08006	1	3.50738	0.294	3.6
Jaz5.0	AT4G20830	AT4G20830	1.88748	1	1.95994	52.6	192
Jaz5.0	AT4G21500	AT4G21500	1.7505	1	2.61282	0.767	4.63
Jaz5.0	AT4G23140	CRK6	1.92141	1	2.07007	12	47.1
Jaz5.0	AT4G23160	CRK8	1.61829	1	1.95035	1.36	4.93
Jaz5.0	AT4G23190	CRK11	1.64361	1	1.89606	4.08	14.3
Jaz5.0	AT4G23220	CRK14	1.70901	1	1.90575	6.69	23.5
Jaz5.0	AT4G25070	AT4G25070	2.06367	1	2.61666	0.612	3.59
Jaz5.0	AT4G25110	AtMC2	1.72859	1	2.16499	1.6	6.8
Jaz5.0	AT4G30470	AT4G30470	1.92509	1	2.17069	6.82	28.8
Jaz5.0	AT4G31000	AT4G31000	2.20963	1	2.45659	4.08	21.1
Jaz5.0	AT4G31800	WRKY18	2.58516	1	2.7984	9.19	60.1
Jaz5.0	AT4G32870	AT4G32870	1.65848	1	2.14073	3.89	16.3
Jaz5.0	AT4G36950	MAPKKK21	1.81974	1	2.45217	0.922	4.85
Jaz5.0	AT4G38620	ATMYB4	1.78201	1	2.11518	3.94	16.1
Jaz5.0	AT5G02490	AT5G02490	2.00916	1	2.28548	3.14	14.4
Jaz5.0	AT5G05440	PYL5	2.06364	1	3.34748	0.307	3.21
Jaz5.0	AT5G05600	AT5G05600	2.04033	1	2.32448	4.85	22.9
Jaz5.0	AT5G07580	AT5G07580	1.78691	1	1.89502	47.6	166
Jaz5.0	AT5G12340	AT5G12340	1.92078	1	2.91238	0.74	5.58
Jaz5.0	AT5G13220	TIFY9	3.81009	1	4.52409	0.472	10.7
Jaz5.0	AT5G13930	TT4	2.37495	1	2.47403	38.1	198
Jaz5.0	AT5G17170	ENH1	1.99541	1	2.10606	42	169
Jaz5.0	AT5G18670	BMY3	1.62156	1	1.80682	9.3	30.5
Jaz5.0	AT5G23530	AtCXE18	1.68425	1	4.63193	0	0.611
Jaz5.0	AT5G24110	WRKY30	3.10742	1	3.80547	0.634	8.68
Jaz5.0	AT5G26690	AT5G26690	1.63895	1	2.13402	3.59	15
Jaz5.0	AT5G27060	AtRLP53	1.72809	1	2.33153	0.484	2.33
Jaz5.0	AT5G28237	AT5G28237	1.76445	1	2.45175	0.648	3.42
Jaz5.0	AT5G28630	AT5G28630	2.45976	1	2.64545	25	147
Jaz5.0	AT5G40780	LHT1	1.78024	1	2.04546	4.8	18.6
Jaz5.0	AT5G46500	AT5G46500	1.78264	1	2.11087	4.17	17
Jaz5.0	AT5G47220	ERF2	1.81491	1	1.98753	20.7	77.1
Jaz5.0	AT5G51720	AT5G51720	2.1037	1	2.41548	11.1	55.7
Jaz5.0	AT5G54710	AT5G54710	1.89434	1	2.00198	27.4	103
Jaz5.0	AT5G54720	AT5G54720	1.97399	1	2.18121	17.6	74.9
Jaz5.0	AT5G56960	AT5G56960	2.4616	1	3.35801	0.379	3.89
Jaz5.0	AT5G57010	AT5G57010	1.91621	1	3.21182	0.206	1.96
Jaz5.0	AT5G57480	AT5G57480	1.81166	1	2.50833	0.628	3.45
Jaz5.0	AT5G63450	CYP94B1	3.48653	1	5.15659	0.0487	2.41
Jaz5.0	AT5G66620	DAR6	2.23631	1	2.93725	0.465	3.46
Jaz5.0	AT5G67210	AT5G67210	2.10312	1	2.65453	1.32	7.94
Jaz5.0	AT5G67340	AT5G67340	1.6439	1	1.8705	4.86	16.7
Jaz5.06	AT1G01680	ATPUB54	1.60365	1	1.66015	219	715
Jaz5.06	AT1G03050	AT1G03050	1.86465	1	2.77103	0.304	2.28
Jaz5.06	AT1G03660	AT1G03660	1.93727	1	2.48562	5.43	32
Jaz5.06	AT1G03850	AT1G03850	1.67799	1	1.80782	36.2	131
Jaz5.06	AT1G05880	ARI12	2.41016	1	2.74552	2.81	19.6
Jaz5.06	AT1G08860	BON3	1.96404	1	2.64549	0.606	4.06
Jaz5.06	AT1G13310	AT1G13310	2.21775	1	2.48614	5.66	32.9
Jaz5.06	AT1G13480	AT1G13480	1.72965	1	1.89492	17.4	66.8
Jaz5.06	AT1G14540	AT1G14540	1.64581	1	1.83347	14.9	54.9
Jaz5.06	AT1G19020	AT1G19020	2.01776	1	2.12756	98.4	444
Jaz5.06	AT1G21245	AT1G21245	2.2635	1	2.4491	34.1	192
Jaz5.06	AT1G21525	AT1G21525	2.37069	1	2.53182	40.1	240
Jaz5.06	AT1G26970	AT1G26970	2.10476	1	3.96367	0.0298	0.931
Jaz5.06	AT1G33730	CYP76C5	1.62832	1	1.98058	4.39	18
Jaz5.06	AT1G33950	AT1G33950	1.9665	1	2.13602	22.8	104
Jaz5.06	AT1G55790	AT1G55790	2.62251	1	3.14557	0.958	8.95
Jaz5.06	AT1G56060	AT1G56060	2.21801	1	2.81683	3.18	23.8
Jaz5.06	AT1G59590	ZCF37	1.82573	1	2.10965	7.15	32
Jaz5.06	AT1G64360	AT1G64360	2.16268	1	2.40638	17.4	95.6
Jaz5.06	AT1G65970	TPX2	1.67712	1	1.93066	13.1	51.8
Jaz5.06	AT1G76960	AT1G76960	1.87507	1	2.40159	5.01	27.8
Jaz5.06	AT1G78410	AT1G78410	1.80349	1	1.99592	25.5	105
Jaz5.06	AT1G78780	AT1G78780	2.1192	1	2.50152	3.45	20.3
Jaz5.06	AT2G14610	PR1	2.35196	1	2.39309	476	2580
Jaz5.06	AT2G14620	XTH10	2.48558	1	2.65515	16.3	106
Jaz5.06	AT2G18193	AT2G18193	2.29723	1	2.52378	6.62	39.4
Jaz5.06	AT2G18660	PNP-A	1.80566	1	1.94948	39.4	157
Jaz5.06	AT2G21650	MEE3	2.02893	1	2.65258	2.11	14.1
Jaz5.06	AT2G23830	AT2G23830	1.72588	1	3.2856	0.411	5.07
Jaz5.06	AT2G26400	ARD	2.55336	1	2.63352	105	671
Jaz5.06	AT2G26410	Iqd4	1.93781	1	2.46222	1.14	6.59
Jaz5.06	AT2G33585	AT2G33585	1.95002	1	2.40296	3.42	18.9
Jaz5.06	AT2G36020	HVA22J	1.62813	1	3.19633	0.14	1.63
Jaz5.06	AT2G42480	AT2G42480	1.79466	1	2.36155	0.721	3.91
Jaz5.06	AT2G45760	BAP2	1.76835	1	1.85439	108	403
Jaz5.06	AT3G05500	AT3G05500	1.62945	1	1.71133	93.8	317
Jaz5.06	AT3G09270	ATGSTU8	2.06397	1	2.29782	12.6	64.4
Jaz5.06	AT3G10100	AT3G10100	1.94937	1	3.82165	0.0153	0.432
Jaz5.06	AT3G11110	AT3G11110	2.19981	1	4.05113	0.097	3.22
Jaz5.06	AT3G13130	AT3G13130	2.11444	1	2.73505	1.54	10.9
Jaz5.06	AT3G13433	AT3G13433	2.11656	1	2.45734	11.9	67.8
Jaz5.06	AT3G13610	AT3G13610	1.94004	1	2.02483	65.2	274
Jaz5.06	AT3G19615	AT3G19615	1.72588	1	3.2856	0.422	5.21
Jaz5.06	AT3G20510	AT3G20510	1.6204	1	1.82093	20.3	74.3
Jaz5.06	AT3G21520	DMP1	2.06811	1	2.30001	13.2	67.2
Jaz5.06	AT3G28570	AT3G28570	1.88485	1	3.62664	0.0682	1.27
Jaz5.06	AT3G29000	AT3G29000	1.77166	1	2.13865	6.84	31.3
Jaz5.06	AT3G43828	AT3G43828	1.64658	1	4.54863	0	1.71
Jaz5.06	AT3G44350	anac061	1.89432	1	2.31417	4.4	22.8
Jaz5.06	AT3G46080	AT3G46080	1.65557	1	1.76879	103	364
Jaz5.06	AT3G46520	ACT12	1.71523	1	2.43498	0.669	3.87
Jaz5.06	AT3G48630	AT3G48630	1.7325	1	2.25318	4.83	24.2
Jaz5.06	AT3G49160	AT3G49160	1.92548	1	2.28863	1.78	9.04
Jaz5.06	AT3G49540	AT3G49540	2.55003	1	3.4231	0.766	9.07
Jaz5.06	AT3G61390	AT3G61390	1.85021	1	2.0642	8.78	38
Jaz5.06	AT4G01390	AT4G01390	2.36299	1	3.80497	0.256	4.38
Jaz5.06	AT4G08555	AT4G08555	2.08777	1	2.27267	45	225
Jaz5.06	AT4G11340	AT4G11340	2.13826	1	3.53135	0.187	2.56
Jaz5.06	AT4G11655	AT4G11655	1.97395	1	2.77103	0.93	6.9
Jaz5.06	AT4G14630	GLP9	1.87839	1	2.09338	15	66.3
Jaz5.06	AT4G16820	PLA-I{beta]2	2.28901	1	5.1336	0	1.05
Jaz5.06	AT4G28460	AT4G28460	1.64786	1	2.33104	2.03	10.9
Jaz5.06	AT4G28940	AT4G28940	2.34343	1	4.05113	0.0714	1.8
Jaz5.06	AT4G39670	AT4G39670	1.76527	1	1.85296	102	381
Jaz5.06	AT5G03210	AT5G03210	1.65269	1	1.74267	153	528
Jaz5.06	AT5G07650	AT5G07650	1.60515	1	1.9749	1.8	7.34
Jaz5.06	AT5G13190	AT5G13190	1.65465	1	1.77414	59.2	209
Jaz5.06	AT5G15480	AT5G15480	2.15307	1	3.60753	0.191	2.85
Jaz5.06	AT5G18150	AT5G18150	1.74228	1	2.1481	15.2	70.3
Jaz5.06	AT5G22380	NAC090	1.78291	1	2.17359	4.13	19.4
Jaz5.06	AT5G24205	AT5G24205	1.64637	1	2.00132	6.22	25.9
Jaz5.06	AT5G24655	LSU4	1.98498	1	3.52439	0.352	5.14
Jaz5.06	AT5G24915	AT5G24915	2.05479	1	4.91787	0	0.237
Jaz5.06	AT5G27345	AT5G27345	1.89365	1	4.77103	0	0.521
Jaz5.06	AT5G39100	GLP6	1.67899	1	2.51826	0.831	5.18
Jaz5.06	AT5G39820	anac094	2.00305	1	4.87056	0	1.33
Jaz5.06	AT5G40010	AATP1	2.11379	1	2.26862	16.3	81.4
Jaz5.06	AT5G42325	AT5G42325	1.64658	1	4.54863	0	1.52
Jaz5.06	AT5G42380	CML39	1.86909	1	2.0092	40.5	168
Jaz5.06	AT5G45080	AtPP2-A6	1.63029	1	1.88892	7.93	30.4
Jaz5.06	AT5G45090	AtPP2-A7	1.63184	1	1.80447	21.7	78.2
Jaz5.06	AT5G54490	PBP1	1.91695	1	2.18107	16.2	76.1
Jaz5.06	AT5G56960	AT5G56960	1.78753	1	2.31159	1.42	7.41
Jaz5.06	AT5G62150	AT5G62150	1.76129	1	1.95381	32	128
Jaz5.06	AT5G64790	AT5G64790	2.19757	1	2.92714	0.526	4.31
Jaz5.06	AT5G66890	AT5G66890	1.90433	1	2.43554	1.52	8.65
Jaz5.08	AT3G22275	AT3G22275	1.93147	1	2.38454	4.04	21.8
Jaz5.08	AT5G43650	BHLH92	1.6162	1	2.00268	4.37	18.1
Jaz5.12	AT1G14120	AT1G14120	3.02	1	3.58678	0.965	11.6
Jaz5.12	AT1G53480	ATMRD1	1.65648	1	2.20981	1.2	5.46
Jaz5.12	AT1G54020	AT1G54020	1.89068	1	2.30667	1.93	9.37
Jaz5.12	AT1G66280	BGLU22	2.18476	1	2.48034	2.83	15.4
Jaz5.12	AT1G66860	AT1G66860	1.69002	1	3.30667	0.0929	1.08
Jaz5.12	AT2G24210	TPS10	2.0859	1	2.96747	0.256	2.06
Jaz5.12	AT2G44578	AT2G44578	1.6088	1	3.43792	0.102	1.54
Jaz5.12	AT3G09950	AT3G09950	1.77432	1	2.41549	1.92	10.2
Jaz5.12	AT3G15450	AT3G15450	1.74373	1	2.16039	2.62	11.5
Jaz5.12	AT3G22275	AT3G22275	1.92671	1	2.44574	2.49	13.4
Jaz5.12	AT3G29644	AT3G29644	2.34246	1	3.07279	0.887	7.55
Jaz5.12	AT3G47340	AT-ASN1	2.93053	1	3.16002	3.29	28.7
Jaz5.12	AT3G53790	TRFL4	2.38466	1	4.02288	0.098	2.02
Jaz5.12	AT3G53800	Fes1B	2.57763	1	4.30667	0.0517	1.46
Jaz5.12	AT3G59930	AT3G59930	1.99549	1	2.68835	1.27	8.22
Jaz5.12	AT4G10290	AT4G10290	1.9285	1	2.82125	0.763	5.53
Jaz5.12	AT4G11650	ATOSM34	1.84084	1	2.59886	0.67	4.09
Jaz5.12	AT4G16730	TPS02	1.75339	1	2.01663	3.97	15.6
Jaz5.12	AT4G21830	ATMSRB7	1.87489	1	1.99444	44.6	173
Jaz5.12	AT4G23560	AtGH9B15	2.17119	1	2.83189	0.499	3.56
Jaz5.12	AT4G37850	AT4G37850	1.98133	1	2.74725	0.503	3.41
Jaz5.12	AT5G13220	TIFY9	1.73789	1	1.80804	71.1	242
Jaz5.12	AT5G19890	AT5G19890	2.0392	1	3.70877	0.0809	1.33
Jaz5.12	AT5G23400	AT5G23400	1.61323	1	4.58678	0	0.332
Jaz5.12	AT5G24420	PGL5	2.29703	1	2.54783	6.03	34.4
Jaz5.12	AT5G28235	AT5G28235	1.84033	1	2.48725	0.591	3.3
Jaz5.12	AT5G40348	AT5G40348	2.06051	1	3.49932	0.24	3.02
Jaz5.12	AT5G40350	MYB24	3.07666	1	4.77234	0.0702	2.74
Jaz5.12	AT5G43650	BHLH92	1.79122	1	2.05232	8.21	33.2
Jaz5.16	AT1G12540	AT1G12540	2.17607	1	5.07812	0	1.23
Jaz5.16	AT1G14120	AT1G14120	2.09525	1	2.44312	3.92	19.1
Jaz5.16	AT1G48510	AT1G48510	2.04347	1	2.51825	1.62	8.37
Jaz5.16	AT1G54010	AT1G54010	1.6798	1	1.93677	6.76	23.1
Jaz5.16	AT1G54020	AT1G54020	2.24105	1	2.675	2.04	11.7
Jaz5.16	AT1G59640	ZCW32	2.04761	1	2.15534	32.3	128
Jaz5.16	AT1G61110	anac025	1.67591	1	2.04171	3.41	12.6
Jaz5.16	AT1G64360	AT1G64360	2.04964	1	2.30639	15.9	70.2
Jaz5.16	AT1G66280	BGLU22	2.52093	1	2.6859	11.2	63.9
Jaz5.16	AT1G66370	AtMYB113	2.01613	1	3.5975	0.231	3.04
Jaz5.16	AT1G70185	AT1G70185	1.74064	1	3.55205	0.254	3.82
Jaz5.16	AT2G14960	GH3.1	1.80506	1	3.60864	0.0416	0.65
Jaz5.16	AT2G24210	TPS10	1.62223	1	2.0647	1.6	5.99
Jaz5.16	AT3G22275	AT3G22275	3.01182	1	3.26881	11.9	103
Jaz5.16	AT3G27809	AT3G27809	2.49444	1	2.71111	26.5	154
Jaz5.16	AT3G27810	ATMYB3	2.50232	1	2.67659	17.4	99.3
Jaz5.16	AT3G29644	AT3G29644	2.44385	1	3.12737	1.26	10.1
Jaz5.16	AT3G53790	TRFL4	2.58457	1	3.21719	1.09	9.26
Jaz5.16	AT4G21830	ATMSRB7	2.0888	1	2.1536	183	724
Jaz5.16	AT4G29930	AT4G29930	2.47754	1	4.10787	0.105	2.1
Jaz5.16	AT5G24420	PGL5	1.79746	1	2.08953	5.88	22.3
Jaz5.16	AT5G28235	AT5G28235	2.35718	1	2.99869	0.678	4.96
Jaz5.16	AT5G28237	AT5G28237	1.71987	1	1.78212	110	337
Jaz5.16	AT5G40348	AT5G40348	3.61392	1	5.28324	0.0986	5.06
Jaz5.16	AT5G40350	MYB24	4.4657	1	7.23463	0	5.73
Jaz5.16	AT5G43650	BHLH92	2.96781	1	3.1851	12.4	101
Jaz5.16	AT5G45570	AT5G45570	2.18786	1	2.95948	0.279	2.02
Jaz5.16	AT5G47740	AT5G47740	1.78365	1	2.07527	7.13	26.8

## Sheet: Table S3(b)
Supporting Information Table S3 Differential gene expression between Col-0 and jaz5/10 mutants as determined by G-fold
Table S3(b) Gene Clusters that discriminate Col-0 from jaz5/10 mutants derived from the Dynamic Tree Cut algorithm
(http://labs.genetics.ucla.edu/horvath/CoexpressionNetwork/BranchCutting/Supplement.pdf).
	Clusters generated using Dynamic Tree Cut					Expression, DC v jaz5/10 (log2)
AGI	gene_name	description	cluster	NI	DC6	DC8	DC12	DC16
AT1G03850	AT1G03850	Glutaredoxin family protein	0	-0.77	1.68	0.46	0.02	0.25
AT1G14540	AT1G14540	Peroxidase superfamily protein	0	-0.6	1.65	0.32	0	0
AT1G33730	CYP76C5	cytochrome P450, family 76, subfamily C, polypeptide 5	0	-0.83	1.63	0.33	0.4	0.55
AT1G40104	AT1G40104		0	-4.55	0.79	-0.44	-1.99	0.04
AT1G56060	AT1G56060		0	-2.07	2.22	0.84	0.22	0
AT2G07981	AT2G07981		0	-4.33	0.08	-0.55	-1.11	0.29
AT2G08986	AT2G08986		0	-5.21	0.84	-0.89	-2.77	0
AT2G14610	PR1	pathogenesis-related gene 1	0	-1.88	2.35	0.52	0.02	-0.24
AT2G18193	AT2G18193	P-loop containing nucleoside triphosphate hydrolases superfamily protein	0	-0.76	2.3	0.21	0	-0.32
AT2G18660	PNP-A	plant natriuretic peptide A	0	-1.02	1.81	0.12	0.16	0
AT2G26400	ARD	acireductone dioxygenase 3	0	-2.8	2.55	0.24	-0.09	0.31
AT3G05500	AT3G05500	Rubber elongation factor protein (REF)	0	-1.33	1.63	0.74	0.01	0.13
AT3G09270	ATGSTU8	glutathione S-transferase TAU 8	0	-1.9	2.06	0.66	0.11	0
AT3G13610	AT3G13610	2-oxoglutarate (2OG) and Fe(II)-dependent oxygenase superfamily protein	0	-2.47	1.94	0	0.21	0.06
AT3G21520	DMP1	DUF679 domain membrane protein 1	0	-1.96	2.07	0.7	0.45	0.68
AT3G33072	AT3G33072	transposable element gene	0	-3.18	0	0	-2.03	-3.07
AT3G61390	AT3G61390	RING/U-box superfamily protein	0	-0.67	1.85	0.02	0	0.16
AT4G06597	AT4G06597		0	-3.63	0.56	0	0	-0.89
AT4G11655	AT4G11655	Uncharacterised protein family (UPF0497)	0	-0.97	1.97	0	0.37	0.14
AT4G14630	GLP9	germin-like protein 9	0	-0.79	1.88	0.26	-0.11	0.78
AT4G39670	AT4G39670	Glycolipid transfer protein (GLTP) family protein	0	-1.91	1.77	0.64	0.44	0.55
AT5G03710	AT5G03710		0	-4.38	0.63	0	-0.95	-1.46
AT5G35935	AT5G35935	transposable element gene	0	-3.06	-2.21	-3.22	-0.01	0
AT5G56960	AT5G56960	basic helix-loop-helix (bHLH) DNA-binding family protein	0	-0.88	1.79	0	0.13	0
AT1G02450	NIMIN1	NIM1-interacting 1	1	-2.48	0.98	0.18	-0.05	0.32
AT1G02930	ATGSTF6	glutathione S-transferase 6	1	-1.64	0.3	0.43	0.29	0.01
AT1G09080	BIP3	Heat shock protein 70 (Hsp 70) family protein	1	-2.01	0.62	0	0	-0.35
AT1G09950	RAS1	RESPONSE TO ABA AND SALT 1	1	-2.69	-0.7	0	0	0
AT1G15520	ABCG40	pleiotropic drug resistance 12	1	-3.47	1.58	-0.01	0.5	0.46
AT1G19250	FMO1	flavin-dependent monooxygenase 1	1	-3.42	1.24	0	0.69	0
AT1G21240	WAK3	wall associated kinase 3	1	-1.87	1.3	0	0.26	0.09
AT1G21310	RSH	extensin 3	1	-2.19	-1.07	-1.29	-0.74	-0.61
AT1G22400	ATUGT85A1	UDP-Glycosyltransferase superfamily protein	1	-2.02	0.71	0.24	0.33	0.36
AT1G22810	AT1G22810	Integrase-type DNA-binding superfamily protein	1	-1.7	0	0	0	0
AT1G32960	SBT3.3	Subtilase family protein	1	-1.68	0.76	0.03	0.5	0.01
AT1G33960	AIG1	P-loop containing nucleoside triphosphate hydrolases superfamily protein	1	-2.81	1.21	-0.03	-0.2	0.4
AT1G47890	AtRLP7	receptor like protein 7	1	-2.76	0.22	0	-0.04	-0.12
AT1G51890	AT1G51890	Leucine-rich repeat protein kinase family protein	1	-1.94	0.81	0.25	0	0.09
AT1G56660	AT1G56660		1	-1.63	-0.7	-0.36	-0.4	0.3
AT1G57560	AtMYB50	myb domain protein 50	1	-1.89	1.35	0.07	0.52	0.69
AT1G57630	AT1G57630	Toll-Interleukin-Resistance (TIR) domain family protein	1	-1.72	1.16	0.25	-0.03	0.56
AT1G61800	GPT2	glucose-6-phosphate/phosphate translocator 2	1	-2.4	0.7	0	0.21	0.69
AT1G65610	ATGH9A2	Six-hairpin glycosidases superfamily protein	1	-2.08	0.14	0.26	0	0.4
AT1G71390	AtRLP11	receptor like protein 11	1	-2.72	1	-0.18	0	-0.26
AT1G75040	PR5	pathogenesis-related gene 5	1	-1.7	0.88	-0.28	-0.09	-0.89
AT1G76040	CPK29	calcium-dependent protein kinase 29	1	-1.8	0.49	-0.21	0	0.28
AT1G77510	PDI6	PDI-like 1-2	1	-1.91	0.99	0.05	-0.07	0
AT2G01010	AT2G01010	rRNA	1	-2.51	0.29	0.26	-0.31	0.11
AT2G01021	AT2G01021		1	-2.56	0.17	0	-0.07	0
AT2G04450	ATNUDT6	nudix hydrolase homolog 6	1	-1.91	1.51	0.41	0.2	0.1
AT2G04515	AT2G04515		1	-1.62	0.31	0	0	0
AT2G05380	GRP3S	glycine-rich protein 3 short isoform	1	-1.68	0.07	-0.48	0	-0.26
AT2G13810	ALD1	AGD2-like defense response protein 1	1	-3.41	1.42	-0.07	0.42	0.96
AT2G24850	TAT3	tyrosine aminotransferase 3	1	-1.66	-0.22	0.46	0.83	0.61
AT2G29460	GST22	glutathione S-transferase tau 4	1	-1.66	0.71	0.78	0.87	0.53
AT2G29500	AT2G29500	HSP20-like chaperones superfamily protein	1	-2	0	0	0	0.68
AT2G30770	CYP71A13	cytochrome P450, family 71, subfamily A, polypeptide 13	1	-2.55	0.47	0.25	0.33	0.43
AT2G32680	AtRLP23	receptor like protein 23	1	-1.65	0.78	-0.89	-0.2	-0.23
AT2G34500	CYP710A1	cytochrome P450, family 710, subfamily A, polypeptide 1	1	-1.95	1.47	0	0.26	0.5
AT2G35980	NHL10	Late embryogenesis abundant (LEA) hydroxyproline-rich glycoprotein family	1	-2.62	1.06	0.16	0	0.23
AT2G43570	CHI	chitinase, putative	1	-2.62	0.52	0	-0.25	0.07
AT3G09960	AT3G09960	Calcineurin-like metallo-phosphoesterase superfamily protein	1	-1.72	0.3	0	0.31	0.24
AT3G11340	AT3G11340	UDP-Glycosyltransferase superfamily protein	1	-2.94	0.47	0	-0.04	0.43
AT3G15536	AT3G15536		1	-2.04	0.8	-0.49	-0.42	-0.25
AT3G22600	AT3G22600	Bifunctional inhibitor/lipid-transfer protein/seed storage 2S albumin superfamily protein	1	-3.24	1.35	0.72	0.13	0.37
AT3G24900	AtRLP39	receptor like protein 39	1	-2.62	0.64	-1.32	0	-0.21
AT3G25010	AtRLP41	receptor like protein 41	1	-2.32	0.25	-0.59	0	-0.2
AT3G25180	CYP82G1	cytochrome P450, family 82, subfamily G, polypeptide 1	1	-1.8	-0.05	0.62	0.3	0.48
AT3G25882	NIMIN-2	NIM1-interacting 2	1	-1.94	0.98	0.52	0	0.77
AT3G26830	PAD3	Cytochrome P450 superfamily protein	1	-3.56	0.59	0.17	0.57	0.32
AT3G28510	AT3G28510	P-loop containing nucleoside triphosphate hydrolases superfamily protein	1	-2.35	1.34	0.18	-0.14	0.33
AT3G29250	AT3G29250	NAD(P)-binding Rossmann-fold superfamily protein	1	-3.07	0.64	0.36	0	0
AT3G41768	AT3G41768	rRNA	1	-2.31	0.36	0.33	-0.27	0.13
AT3G46230	ATHSP17.4	heat shock protein 17.4	1	-1.9	0	0	0	0
AT3G46280	AT3G46280	protein kinase-related	1	-2.38	0	0	-0.08	-0.01
AT3G53150	UGT73D1	UDP-glucosyl transferase 73D1	1	-1.77	0.92	0.15	0	0
AT3G57260	BGL2	beta-1,3-glucanase 2	1	-2.24	0	-0.27	0.07	-0.31
AT3G60966	AT3G60966	RING/U-box superfamily protein	1	-1.8	0.78	0.2	0	0.03
AT4G00700	AT4G00700	C2 calcium/lipid-binding plant phosphoribosyltransferase family protein	1	-2.53	0.28	-0.22	0.05	0.07
AT4G01870	AT4G01870	tolB protein-related	1	-2.3	0.44	0	0	-0.35
AT4G03320	tic20-IV	translocon at the inner envelope membrane of chloroplasts 20-IV	1	-1.9	0.12	0.12	0	0.74
AT4G04500	CRK37	cysteine-rich RLK (RECEPTOR-like protein kinase) 37	1	-2.19	1.22	-0.05	0.17	0.34
AT4G10500	AT4G10500	2-oxoglutarate (2OG) and Fe(II)-dependent oxygenase superfamily protein	1	-2.35	0.16	0	-0.04	0.11
AT4G11890	AT4G11890	Protein kinase superfamily protein	1	-1.7	1.16	0.48	0.15	0.39
AT4G15670	AT4G15670	Thioredoxin superfamily protein	1	-1.62	-1.89	-0.14	0	0
AT4G15680	AT4G15680	Thioredoxin superfamily protein	1	-1.79	-0.97	-0.22	0	-0.55
AT4G17660	AT4G17660	Protein kinase superfamily protein	1	-2.33	0.22	0	-0.02	0
AT4G21840	ATMSRB8	methionine sulfoxide reductase B8	1	-2.28	1.42	0.4	0.91	1.59
AT4G23030	AT4G23030	MATE efflux family protein	1	-1.79	0.14	-0.26	-0.07	0.09
AT4G23150	CRK7	cysteine-rich RLK (RECEPTOR-like protein kinase) 7	1	-2.17	1.07	0.16	0.18	0.24
AT4G29520	AT4G29520		1	-1.62	0.53	0	-0.13	0
AT4G37900	AT4G37900	Protein of unknown function (duplicated DUF1399)	1	-1.64	0.05	0	0	0
AT4G39030	EDS5	MATE efflux family protein	1	-1.74	0.02	-0.32	-0.15	0.37
AT5G01900	WRKY62	WRKY DNA-binding protein 62	1	-2	-0.82	0	-0.21	0.97
AT5G02490	AT5G02490	Heat shock protein 70 (Hsp 70) family protein	1	-2	0.85	0.02	0.11	0.39
AT5G02780	GSTL1	glutathione transferase lambda 1	1	-1.66	1.2	0.51	0	0.28
AT5G11210	GLR2.5	glutamate receptor 2.5	1	-1.7	0.44	0.24	0	0.33
AT5G12020	HSP17.6II	17.6 kDa class II heat shock protein	1	-2.51	-0.06	0.42	0.52	0
AT5G13080	WRKY75	WRKY DNA-binding protein 75	1	-1.66	1.06	0.51	0.38	0.11
AT5G13320	GDG1	Auxin-responsive GH3 family protein	1	-2.17	1.17	0.31	0.45	0.71
AT5G19880	AT5G19880	Peroxidase superfamily protein	1	-2.81	1.34	0	0	-0.38
AT5G22520	AT5G22520		1	-2	0.34	-0.02	0	0.32
AT5G22530	AT5G22530		1	-1.76	0.95	0	0.12	0.54
AT5G22570	WRKY38	WRKY DNA-binding protein 38	1	-1.96	0.23	0	-0.3	0.68
AT5G25260	AT5G25260	SPFH/Band 7/PHB domain-containing membrane-associated protein family	1	-2.01	0.95	0.16	0.03	0.14
AT5G38900	AT5G38900	Thioredoxin superfamily protein	1	-2.58	1.14	0.36	0.1	0.24
AT5G42020	BIP	Heat shock protein 70 (Hsp 70) family protein	1	-1.83	0.7	0.21	0	-0.01
AT5G44460	CML43	calmodulin like 43	1	-1.83	0.59	0	0.1	0.11
AT5G44570	AT5G44570		1	-1.62	-0.14	0	-0.11	0.19
AT5G48400	ATGLR1.2	Glutamate receptor family protein	1	-1.71	1.01	0.1	0.41	0.42
AT5G51440	AT5G51440	HSP20-like chaperones superfamily protein	1	-1.79	0	0	0	0
AT5G52640	AtHsp90-1	heat shock protein 90.1	1	-1.64	0.04	0	0.14	0.46
AT5G56050	AT5G56050		1	-1.75	0	-0.19	-0.3	0.6
AT5G57010	AT5G57010	calmodulin-binding family protein	1	-1.63	1.13	0.05	0	0
AT5G62480	ATGSTU9	glutathione S-transferase tau 9	1	-1.98	1.06	-0.65	0	0.4
AT5G64000	SAL2	Inositol monophosphatase family protein	1	-1.7	1.25	0	0	-0.09
AT5G64810	WRKY51	WRKY DNA-binding protein 51	1	-1.93	0.53	0	-0.05	0.54
ATCG00020	PSBA	photosystem II reaction center protein A	1	-2.24	0	0.14	-0.6	0.26
ATCG00490	RBCL	ribulose-bisphosphate carboxylases	1	-2.34	0.12	0.1	-0.35	0
ATCG00920	RRN16S.1		1	-2.23	0.8	0.43	0	0.25
ATCG01210	RRN16S.2		1	-2.23	0.79	0.43	0	0.25
AT1G01030	NGA3	AP2/B3-like transcriptional factor family protein	2	-0.66	-2.16	-0.66	0	-0.03
AT1G11720	ATSS3	starch synthase 3	2	0.38	-1.78	-0.56	-0.11	-0.67
AT1G20440	COR47	cold-regulated 47	2	0.2	-1.9	-0.24	-0.58	-0.24
AT1G23800	ALDH2B7	aldehyde dehydrogenase 2B7	2	0	-1.97	0	-0.17	-0.08
AT1G26770	AT-EXP10	expansin A10	2	0	-2.09	-0.26	0.39	-0.2
AT1G45616	RLP6	receptor like protein 6	2	0	-2.17	0	-0.47	0.23
AT1G49490	AT1G49490	Leucine-rich repeat (LRR) family protein	2	0	-1.81	0	0	0
AT1G49650	AT1G49650	alpha/beta-Hydrolases superfamily protein	2	-0.06	-1.77	-0.02	0	0
AT1G52000	AT1G52000	Mannose-binding lectin superfamily protein	2	0	-2.06	-0.1	0.6	0.33
AT1G53470	MSL4	mechanosensitive channel of small conductance-like 4	2	0	-1.69	0	-0.58	-0.22
AT1G54740	AT1G54740	Protein of unknown function (DUF3049)	2	0	-1.84	0	-0.25	-0.77
AT1G64390	AtGH9C2	glycosyl hydrolase 9C2	2	-0.08	-1.95	-0.73	-0.23	-0.52
AT1G69880	ATH8	thioredoxin H-type 8	2	0	-1.73	0	0	0
AT1G70640	AT1G70640	octicosapeptide/Phox/Bem1p (PB1) domain-containing protein	2	0	-1.83	0	0	0.23
AT1G73210	AT1G73210	Protein of unknown function (DUF789)	2	0	-1.68	-0.01	0	-0.46
AT1G73325	AT1G73325	Kunitz family trypsin and protease inhibitor protein	2	0	-2.34	0	-0.02	0
AT1G77760	NR1	nitrate reductase 1	2	-0.49	-2.06	-0.48	0.19	0
AT1G80160	AT1G80160	Lactoylglutathione lyase / glyoxalase I family protein	2	0.77	-1.81	0	0.18	0.34
AT2G23130	AGP17	arabinogalactan protein 17	2	0	-1.65	-0.69	0	-0.4
AT2G29440	ATGSTU6	glutathione S-transferase tau 6	2	0	-1.81	-0.08	0.22	0
AT2G30830	AT2G30830	2-oxoglutarate (2OG) and Fe(II)-dependent oxygenase superfamily protein	2	0.33	-1.87	0.06	0.68	0
AT2G31670	AT2G31670	Stress responsive alpha-beta barrel domain protein	2	-0.14	-1.65	-0.39	-0.57	-0.09
AT2G36120	DOT1	Glycine-rich protein family	2	0.44	-1.74	0.27	0.48	0.26
AT2G39030	AT2G39030	Acyl-CoA N-acyltransferases (NAT) superfamily protein	2	-0.25	-1.62	0.04	0	0.47
AT2G41190	AT2G41190	Transmembrane amino acid transporter family protein	2	0	-2.01	0	-0.44	0.19
AT3G07350	AT3G07350	Protein of unknown function (DUF506)	2	0	-1.75	0	0.61	0
AT3G17110	AT3G17110		2	0	-2.1	-0.48	-0.26	-0.24
AT3G25770	AOC2	allene oxide cyclase 2	2	-0.01	-1.95	-0.48	-0.36	0.09
AT3G27170	CLC-B	chloride channel B	2	0.08	-2.18	-0.4	0	0
AT3G27960	AT3G27960	Tetratricopeptide repeat (TPR)-like superfamily protein	2	-0.2	-2.06	-0.41	-0.06	-0.2
AT3G28220	AT3G28220	TRAF-like family protein	2	0	-2.25	-0.42	0.84	-0.29
AT3G43270	AT3G43270	Plant invertase/pectin methylesterase inhibitor superfamily	2	-0.29	-2.16	-0.35	-0.38	-0.02
AT3G45140	LOX2	lipoxygenase 2	2	0.03	-2.05	-0.27	0.15	-0.05
AT3G46658	AT3G46658	other RNA	2	0	-1.78	-0.05	0.23	0.27
AT3G46660	UGT76E12	UDP-glucosyl transferase 76E12	2	0	-1.79	-0.05	0.22	0.27
AT3G48520	CYP94B3	cytochrome P450, family 94, subfamily B, polypeptide 3	2	-0.55	-2.06	-0.02	0.02	0.06	jasmonoyl-isoleucine-12-hydroxylase
AT3G54830	AT3G54830	Transmembrane amino acid transporter family protein	2	0	-1.86	0	0.1	-0.16
AT3G54920	PMR6	Pectin lyase-like superfamily protein	2	-0.06	-2.14	-0.68	-0.48	-0.77
AT3G55970	ATJRG21	jasmonate-regulated gene 21	2	0	-2.02	0	0.4	0.35
AT3G57520	SIP2	seed imbibition 2	2	0.47	-1.87	-0.1	0.61	0.27
AT4G01985	AT4G01985		2	0	-2.42	0	0	0
AT4G15660	AT4G15660	Thioredoxin superfamily protein	2	-0.48	-1.69	-0.2	0	0
AT4G19230	CYP707A1	cytochrome P450, family 707, subfamily A, polypeptide 1	2	0	-1.79	0	0	0
AT4G23600	JR2	Tyrosine transaminase family protein	2	0.94	-1.76	0	0.08	-0.53
AT4G25433	AT4G25433	peptidoglycan-binding LysM domain-containing protein	2	0	-1.77	0	0	0
AT4G28080	AT4G28080	Tetratricopeptide repeat (TPR)-like superfamily protein	2	0.04	-1.83	-0.91	-0.32	-1.19
AT4G30290	ATXTH19	xyloglucan endotransglucosylase/hydrolase 19	2	0	-1.75	0	-0.46	-0.55
AT4G30980	LRL2	LJRHL1-like 2	2	0	-2.09	-0.78	0	-0.63
AT4G36010	AT4G36010	Pathogenesis-related thaumatin superfamily protein	2	-0.54	-1.83	-0.55	0	0.16
AT4G36360	BGAL3	beta-galactosidase 3	2	0	-1.74	-0.62	-0.37	-0.24
AT4G37540	LBD39	LOB domain-containing protein 39	2	0	-1.73	0	0	0
AT4G38770	PRP4	proline-rich protein 4	2	0.18	-1.74	-1.3	0.33	-0.89
AT5G01840	OFP1	ovate family protein 1	2	0	-2	0	-0.17	-0.34
AT5G02940	AT5G02940	Protein of unknown function (DUF1012)	2	0.29	-1.73	-0.07	0.13	0.14
AT5G06090	GPAT7	glycerol-3-phosphate acyltransferase 7	2	0	-2.27	0	0	0
AT5G13740	ZIF1	zinc induced facilitator 1	2	0.78	-1.79	0	-0.29	0
AT5G14180	MPL1	Myzus persicae-induced lipase 1	2	0	-1.91	-0.39	0.87	0
AT5G18550	AT5G18550	Zinc finger C-x8-C-x5-C-x3-H type family protein	2	0	-1.73	0	-0.06	0
AT5G19100	AT5G19100	Eukaryotic aspartyl protease family protein	2	0	-2.31	0	0	0.17
AT5G24770	VSP2	vegetative storage protein 2	2	0.13	-1.69	0	0.15	-0.02
AT5G25130	CYP71B12	cytochrome P450, family 71, subfamily B, polypeptide 12	2	0.35	-1.88	-0.14	-0.21	-0.85
AT5G41040	AT5G41040	HXXXD-type acyl-transferase family protein	2	0	-1.66	0.21	-0.4	-0.31
AT5G42650	AOS	allene oxide synthase	2	0.08	-2.13	-0.49	0.05	0
AT5G46730	AT5G46730	glycine-rich protein	2	0.18	-1.87	0	0	0.51
AT5G50360	AT5G50360		2	0.37	-1.76	0	-0.52	0.15
AT5G51920	AT5G51920	Pyridoxal phosphate (PLP)-dependent transferases superfamily protein	2	0	-1.87	0	0.31	0.19
AT5G55180	AT5G55180	O-Glycosyl hydrolases family 17 protein	2	0	-2.18	-0.19	-0.09	-0.11
AT5G65640	bHLH093	beta HLH protein 93	2	0	-2.08	-1.16	0	-0.71
AT5G67360	ARA12	Subtilase family protein	2	0.23	-2.06	-0.88	-0.54	-0.65
AT1G04220	KCS2	3-ketoacyl-CoA synthase 2	3	0.97	-1.69	-0.76	-0.96	0
AT1G13609	AT1G13609	Defensin-like (DEFL) family protein	3	0.13	-3.65	0	-0.95	0
AT1G14120	AT1G14120	2-oxoglutarate (2OG) and Fe(II)-dependent oxygenase superfamily protein	3	0	0	1.08	3.02	2.1
AT1G17380	JAZ5	jasmonate-zim-domain protein 5	3	0	-3.02	-2.41	-1.6	-1.99
AT1G32860	AT1G32860	Glycosyl hydrolase superfamily protein	3	-0.77	-2.17	-0.77	-0.09	-0.62
AT1G36910	AT1G36910	transposable element gene	3	0	-3.92	0	0	0
AT1G47395	AT1G47395		3	0	-1.61	0	-1.65	-0.34
AT1G51780	ILL5	IAA-leucine resistant (ILR)-like gene 5	3	-0.42	-2.44	0.02	1.4	-0.27
AT1G52690	AT1G52690	Late embryogenesis abundant protein (LEA) family protein	3	0	-1.73	1.12	-1.74	0.4
AT1G54010	AT1G54010	GDSL-like Lipase/Acylhydrolase superfamily protein	3	-0.53	-0.06	0.25	1.55	1.68
AT1G54020	AT1G54020	GDSL-like Lipase/Acylhydrolase superfamily protein	3	0	-0.73	0.39	1.89	2.24
AT1G59640	ZCW32	BIG PETAL P	3	0	0	1.33	1.27	2.05
AT1G61110	anac025	NAC domain containing protein 25	3	0	0	0.98	0.88	1.68
AT1G62440	LRX2	leucine-rich repeat/extensin 2	3	-0.74	-2.19	-0.38	-0.13	-0.69
AT1G66280	BGLU22	Glycosyl hydrolase superfamily protein	3	0	0	0.3	2.18	2.52
AT2G05914	AT2G05914		3	-0.34	0	0	-1.88	0
AT2G14247	AT2G14247	Expressed protein	3	0.6	-2.12	0	-1.05	0
AT2G21140	ATPRP2	proline-rich protein 2	3	0.06	-2.38	-1.33	-0.96	-0.39
AT2G24210	TPS10	terpene synthase 10	3	0	0.07	0.82	2.09	1.62
AT2G30760	AT2G30760		3	0.35	-1.89	-0.56	-1.16	-0.55
AT2G30766	AT2G30766		3	0.73	-2.39	-0.8	-1.13	-1.08
AT2G38240	AT2G38240	2-oxoglutarate (2OG) and Fe(II)-dependent oxygenase superfamily protein	3	0.13	-2.01	0.32	1.06	0.63
AT2G39800	ATP5CS	delta1-pyrroline-5-carboxylate synthase 1	3	0.66	-1.95	-0.73	-0.6	-0.52
AT2G41240	BHLH100	basic helix-loop-helix protein 100	3	0.15	-3.4	0	-1.84	0
AT2G42560	AT2G42560	late embryogenesis abundant domain-containing protein / LEA domain-containing protein	3	0	-3.98	0.1	-1.28	0
AT2G45470	FLA8	FASCICLIN-like arabinogalactan protein 8	3	-0.36	-1.84	-1.09	-0.11	0
AT3G01420	DIOX1	Peroxidase superfamily protein	3	0	-4.27	0	0.66	0.41
AT3G09950	AT3G09950		3	0	0	0.2	1.77	1.56
AT3G15950	NAI2	DNA topoisomerase-related	3	0	-1.87	0	1.04	1.38
AT3G17050	AT3G17050	transposable element gene	3	0.28	-2.22	-0.94	-0.04	0
AT3G20470	GRP5	glycine-rich protein 5	3	0	-2.03	-1.03	0	0
AT3G21990	AT3G21990	Domain of unknown function (DUF26)	3	1.43	-2.74	0	0	1.5
AT3G22120	CWLP	cell wall-plasma membrane linker protein	3	-1.07	-2.68	-1.55	0	-0.84
AT3G22121	AT3G22121	other RNA	3	-1.18	-2.87	-1.7	0	-0.86
AT3G22142	AT3G22142	Bifunctional inhibitor/lipid-transfer protein/seed storage 2S albumin superfamily protein	3	-0.18	-1.77	-1.11	0	0
AT3G22275	AT3G22275		3	0	0	1.93	1.93	3.01
AT3G27809	AT3G27809		3	0	0	0.94	1.27	2.49
AT3G27810	ATMYB3	myb domain protein 21	3	0	0	1.04	1.32	2.5
AT3G28290	AT14A	Protein of unknown function (DUF677)	3	-0.29	-1.63	-0.22	1.16	-0.55
AT3G28300	AT14A	Protein of unknown function (DUF677)	3	-0.29	-1.63	-0.22	1.16	-0.55
AT3G29644	AT3G29644	other RNA	3	0.78	0.06	0.28	2.34	2.44
AT3G49620	DIN11	2-oxoglutarate (2OG) and Fe(II)-dependent oxygenase superfamily protein	3	-0.83	-3.56	-0.51	0.54	-0.29
AT3G50840	AT3G50840	Phototropic-responsive NPH3 family protein	3	0.57	-1.94	-3.76	0	0
AT3G53790	TRFL4	TRF-like 4	3	0	0	0.85	2.38	2.58
AT3G56970	BHLH038	basic helix-loop-helix (bHLH) DNA-binding superfamily protein	3	0.11	-3.8	0	-1.51	0
AT3G56980	BHLH039	basic helix-loop-helix (bHLH) DNA-binding superfamily protein	3	0.69	-3.12	-0.95	-1.97	0
AT3G60140	DIN2	Glycosyl hydrolase superfamily protein	3	0	-1.87	0	0.81	0.73
AT3G60170	AT3G60170	transposable element gene	3	-0.79	-1.9	-2.11	-1.87	0
AT4G16740	ATTPS03	terpene synthase 03	3	0.3	-1.8	0.49	1.6	0.85
AT4G18440	AT4G18440	L-Aspartase-like family protein	3	0.5	-1.68	-0.13	1.02	-0.5
AT4G21830	ATMSRB7	methionine sulfoxide reductase B7	3	0	0	1.32	1.87	2.09
AT5G05250	AT5G05250		3	1.06	-3.7	-1.43	-1.57	0
AT5G06870	PGIP2	polygalacturonase inhibiting protein 2	3	0.41	-1.77	0.03	0.58	0.81
AT5G13170	SAG29	senescence-associated gene 29	3	0	-1.05	0	-2.3	0.04
AT5G19110	AT5G19110	Eukaryotic aspartyl protease family protein	3	-0.79	-2.49	0	0.67	1.27
AT5G24420	PGL5	6-phosphogluconolactonase 5	3	0.12	-0.84	1.11	2.3	1.8
AT5G24780	VSP1	vegetative storage protein 1	3	0	-1.84	0	1.39	0
AT5G28235	AT5G28235	Ulp1 protease family protein	3	0	0	0	1.84	2.36
AT5G28237	AT5G28237	Pyridoxal-5'-phosphate-dependent enzyme family protein	3	0.13	-0.67	1.19	1.56	1.72
AT5G38870	AT5G38870	transposable element gene	3	0	-2.35	-1.33	0	0
AT5G43650	BHLH92	basic helix-loop-helix (bHLH) DNA-binding superfamily protein	3	-1.4	0	1.62	1.79	2.97
AT5G58680	AT5G58680	ARM repeat superfamily protein	3	0	-1.69	0	0.03	1.27
AT5G65010	ASN2	asparagine synthetase 2	3	-0.55	-2.74	-0.59	-0.34	-1.14
AT1G03050	AT1G03050	ENTH/ANTH/VHS superfamily protein	4	0	1.86	0	0	0.75
AT1G05880	ARI12	RING/U-box superfamily protein	4	-2.13	2.41	0.21	0	0.26
AT1G08860	BON3	Calcium-dependent phospholipid-binding Copine family protein	4	0	1.96	0	0	0.55
AT1G13310	AT1G13310	Endosomal targeting BRO1-like domain-containing protein	4	0	2.22	0.65	0.01	0.56
AT1G13480	AT1G13480	Protein of unknown function (DUF1262)	4	0	1.73	0.44	0	0.13
AT1G19020	AT1G19020		4	0	2.02	0.66	0.14	0.26
AT1G21525	AT1G21525		4	0	2.37	1.02	0.31	0.64
AT1G55790	AT1G55790	Domain of unknown function (DUF2431)	4	0	2.62	0.31	0.1	0.21
AT1G65970	TPX2	thioredoxin-dependent peroxidase 2	4	0	1.68	0.67	0.52	0.45
AT1G78410	AT1G78410	VQ motif-containing protein	4	0	1.8	0.78	0.31	0
AT1G78780	AT1G78780	pathogenesis-related family protein	4	0.57	2.12	0.51	-0.1	0.62
AT2G14620	XTH10	xyloglucan endotransglucosylase/hydrolase 10	4	-1.97	2.49	0.61	0	0.58
AT2G21650	MEE3	Homeodomain-like superfamily protein	4	1.03	2.03	0.28	0	0.3
AT2G33585	AT2G33585		4	0	1.95	0.52	0	0
AT3G13433	AT3G13433		4	-0.57	2.12	0.97	0	0.44
AT3G20510	AT3G20510	Transmembrane proteins 14C	4	-0.23	1.62	0.81	0.44	0.19
AT3G43828	AT3G43828	transposable element gene	4	0	1.65	0.3	1.28	0.02
AT3G46520	ACT12	actin-12	4	0	1.72	0.02	0	0.68
AT3G49160	AT3G49160	pyruvate kinase family protein	4	-0.69	1.93	0.03	1.15	0.06
AT3G49540	AT3G49540		4	0	2.55	0.93	0	0.69
AT4G08555	AT4G08555		4	-0.06	2.09	0.7	0.21	0.23
AT4G28460	AT4G28460		4	0	1.65	0.67	0	0.42
AT4G28940	AT4G28940	Phosphorylase superfamily protein	4	0	2.34	0	0	0.71
AT5G03210	AT5G03210		4	0	1.65	1.03	0.23	0.7
AT5G13190	AT5G13190		4	0	1.65	0.4	0.13	0.29
AT5G18150	AT5G18150	Methyltransferase-related protein	4	0	1.74	0.61	0	0.39
AT5G24915	AT5G24915	transposable element gene	4	0	2.05	0	0	1.21
AT5G45080	AtPP2-A6	phloem protein 2-A6	4	0	1.63	0.2	0	0.36
AT5G45090	AtPP2-A7	phloem protein 2-A7	4	0	1.63	0.31	0	0.26
AT5G54490	PBP1	pinoid-binding protein 1	4	0	1.92	0.45	0	0
AT5G62150	AT5G62150	peptidoglycan-binding LysM domain-containing protein	4	0	1.76	0.96	0.43	1.23
AT1G03220	AT1G03220	Eukaryotic aspartyl protease family protein	5	0.05	-2.89	0	0.53	0
AT1G07610	MT1C	metallothionein 1C	5	0.32	-2.35	0.41	0	-0.17
AT1G09500	AT1G09500	NAD(P)-binding Rossmann-fold superfamily protein	5	0.18	-2.92	0.12	0	0
AT1G11700	AT1G11700	Protein of unknown function, DUF584	5	1.85	0	0.74	0.46	0.17
AT1G17390	AT1G17390	transposable element gene	5	1.96	1.08	1.49	0.06	0.21
AT1G34060	AT1G34060	Pyridoxal phosphate (PLP)-dependent transferases superfamily protein	5	2.12	1.14	0	1.14	0
AT1G68600	AT1G68600	Aluminium activated malate transporter family protein	5	2.19	0	0	0.5	0
AT1G69140	AT1G69140		5	0	-3.13	0	0	0
AT1G70260	AT1G70260	nodulin MtN21 /EamA-like transporter family protein	5	1.78	0.47	0	0.3	0
AT2G22200	AT2G22200	Integrase-type DNA-binding superfamily protein	5	0	-2.71	-0.4	0.16	0.69
AT3G15670	AT3G15670	Late embryogenesis abundant protein (LEA) family protein	5	0	-2.08	0.44	0	0
AT3G16360	AHP4	HPT phosphotransmitter 4	5	1.8	0.61	0	0	0
AT3G21670	AT3G21670	Major facilitator superfamily protein	5	0.51	-2.24	-0.15	0	-0.34
AT3G22840	ELIP1	Chlorophyll A-B binding family protein	5	1.97	0	0.05	0.17	0.28
AT3G23450	AT3G23450		5	0.69	-2.98	-0.15	0	0
AT3G24460	AT3G24460	Serinc-domain containing serine and sphingolipid biosynthesis protein	5	1.81	0	0.08	0	0.13
AT3G25760	AOC1	allene oxide cyclase 1	5	-0.26	-2.78	-0.78	-0.36	0.21
AT3G45060	ATNRT2.6	high affinity nitrate transporter 2.6	5	-0.42	-1.95	0.5	0	-0.11
AT3G62740	BGLU7	beta glucosidase 7	5	2.09	0	0	0	0
AT4G01080	TBL26	TRICHOME BIREFRINGENCE-LIKE 26	5	0.43	-2.69	0	0.01	-0.67
AT4G01390	AT4G01390	TRAF-like family protein	5	2.04	2.36	0	1.04	0
AT4G22470	AT4G22470	protease inhibitor/seed storage/lipid transfer protein (LTP) family protein	5	0	-3.1	-0.68	-0.49	0
AT5G03668	AT5G03668	other RNA	5	0	-3.38	-0.62	0	0
AT5G03670	AT5G03670		5	0	-3.01	-0.33	0	0
AT5G06720	ATPA2	peroxidase 2	5	1.63	0	0	0	0
AT5G15500	AT5G15500	Ankyrin repeat family protein	5	1.86	-0.19	0.4	-0.17	0.21
AT5G37300	WSD1	O-acyltransferase (WSD1-like) family protein	5	1.8	-0.09	0	0	-0.02
AT5G56840	AT5G56840	myb-like transcription factor family protein	5	1.62	0	0	0.01	0
AT5G58180	YKT62	Synaptobrevin family protein	5	2.66	0	0	0	0
AT5G61660	AT5G61660	glycine-rich protein	5	1.91	0.16	0	0	0
AT5G67370	AT5G67370	Protein of unknown function (DUF1230)	5	0.41	-2.3	-0.33	-0.04	-0.11
AT1G12540	AT1G12540	basic helix-loop-helix (bHLH) DNA-binding superfamily protein	6	0	0	0	0	2.18
AT1G48510	AT1G48510	Surfeit locus 1 cytochrome c oxidase biogenesis protein	6	0	0.51	0	0.82	2.04
AT1G53480	ATMRD1	mto 1 responding down 1	6	0.52	0	0.2	1.66	0.37
AT1G64360	AT1G64360		6	1.73	2.16	0.96	0.51	2.05
AT1G66370	AtMYB113	myb domain protein 113	6	0	0	0.2	0	2.02
AT1G66860	AT1G66860	Class I glutamine amidotransferase-like superfamily protein	6	0	0	0	1.69	0
AT1G70185	AT1G70185	other RNA	6	0	0	0	0	1.74
AT2G14960	GH3.1	Auxin-responsive GH3 family protein	6	0	0	0	0	1.81
AT2G44578	AT2G44578	RING/U-box superfamily protein	6	0	0	1.06	1.61	0.46
AT2G45220	AT2G45220	Plant invertase/pectin methylesterase inhibitor superfamily	6	-2.1	0.28	0	0.09	0.01
AT3G15450	AT3G15450	Aluminium induced protein with YGL and LRDR motifs	6	0.06	0.03	0	1.74	0
AT3G47340	AT-ASN1	glutamine-dependent asparagine synthase 1	6	-0.07	0	0.58	2.93	0.87
AT3G48850	PHT3;2	phosphate transporter 3;2	6	-2.15	0.32	0.05	0.3	0.28
AT3G53800	Fes1B	Fes1B	6	0.62	-0.75	-0.09	2.58	1.19
AT3G59930	AT3G59930		6	0	-0.5	0	2	0
AT4G10290	AT4G10290	RmlC-like cupins superfamily protein	6	0	-1	0.91	1.93	0
AT4G11170	AT4G11170	Disease resistance protein (TIR-NBS-LRR class) family	6	-2.26	0.43	0.13	0.13	0.12
AT4G11650	ATOSM34	osmotin 34	6	0	0	-0.4	1.84	0
AT4G16730	TPS02	terpene synthase 02	6	0	0	0.99	1.75	0.91
AT4G23560	AtGH9B15	glycosyl hydrolase 9B15	6	0	0	0	2.17	0.18
AT4G29930	AT4G29930	basic helix-loop-helix (bHLH) DNA-binding superfamily protein	6	0.14	0	0.67	0	2.48
AT4G37850	AT4G37850	basic helix-loop-helix (bHLH) DNA-binding superfamily protein	6	0	0	0.02	1.98	0.7
AT5G08240	AT5G08240		6	-2.28	0.69	-0.25	0	0.19
AT5G13220	TIFY9	jasmonate-zim-domain protein 10	6	0.69	0.96	0.67	1.74	0.93
AT5G19890	AT5G19890	Peroxidase superfamily protein	6	0	0	0	2.04	0.31
AT5G23400	AT5G23400	Leucine-rich repeat (LRR) family protein	6	0	-0.33	0	1.61	-0.72
AT5G40348	AT5G40348	other RNA	6	0	0	0	2.06	3.61
AT5G40350	MYB24	myb domain protein 24	6	0	0	0	3.08	4.47
AT5G45570	AT5G45570	Ulp1 protease family protein	6	0	0	0	0.82	2.19
AT5G47740	AT5G47740	Adenine nucleotide alpha hydrolases-like superfamily protein	6	0	0	0	0.85	1.78
AT1G03660	AT1G03660	Ankyrin-repeat containing protein	7	0	1.94	0.06	0	0
AT1G26970	AT1G26970	Protein kinase superfamily protein	7	0	2.1	0	0	0
AT1G59590	ZCF37	ZCF37	7	0	1.83	0.2	0.14	0
AT1G76960	AT1G76960		7	-0.04	1.88	0.07	-0.16	0
AT2G23830	AT2G23830	PapD-like superfamily protein	7	0	1.73	0	0	0
AT2G26410	Iqd4	IQ-domain 4	7	0	1.94	0	0	0
AT2G36020	HVA22J	HVA22-like protein J	7	0	1.63	0	0.37	0.03
AT2G42480	AT2G42480	TRAF-like family protein	7	0	1.79	0	0	0.21
AT3G10100	AT3G10100	transposable element gene	7	0	1.95	0	0	-0.1
AT3G11110	AT3G11110	RING/U-box superfamily protein	7	0.06	2.2	0	-0.35	0
AT3G13130	AT3G13130		7	0	2.11	-0.5	-0.16	0
AT3G19615	AT3G19615		7	0	1.73	0	0.54	0
AT3G28570	AT3G28570	P-loop containing nucleoside triphosphate hydrolases superfamily protein	7	0.13	1.88	-0.03	0	0
AT3G29000	AT3G29000	Calcium-binding EF-hand family protein	7	-0.26	1.77	0.16	0	0
AT3G48630	AT3G48630		7	-0.21	1.73	0.16	0.06	0
AT4G11340	AT4G11340	Disease resistance protein (TIR-NBS-LRR class) family	7	0	2.14	0	0	0.28
AT4G16820	PLA-I{beta]2	alpha/beta-Hydrolases superfamily protein	7	0	2.29	0	0	0
AT5G07650	AT5G07650	Actin-binding FH2 protein	7	-0.25	1.61	0	0.12	0
AT5G15480	AT5G15480	C2H2-type zinc finger family protein	7	0	2.15	0	0	0
AT5G24205	AT5G24205	other RNA	7	0	1.65	0	0	0
AT5G24655	LSU4	response to low sulfur 4	7	0	1.98	0	0	0
AT5G27345	AT5G27345	transposable element gene	7	0	1.89	0	0	0
AT5G39100	GLP6	germin-like protein 6	7	0	1.68	0	0	0
AT5G39820	anac094	NAC domain containing protein 94	7	0	2	0	0	0
AT5G42325	AT5G42325	Transcription factor IIS protein	7	0	1.65	0	0	0
AT5G64790	AT5G64790	O-Glycosyl hydrolases family 17 protein	7	-0.23	2.2	0	0	0
AT1G01680	ATPUB54	plant U-box 54	8	-1.75	1.6	0.26	0.1	0.64
AT1G21245	AT1G21245	Protein kinase superfamily protein	8	-1.67	2.26	0	0.09	0
AT1G33950	AT1G33950	Avirulence induced gene (AIG1) family protein	8	-1.57	1.97	-0.24	-0.22	0.03
AT2G04430	atnudt5	nudix hydrolase homolog 5	8	-1.63	1.52	0.15	0.08	0.22
AT2G45760	BAP2	BON association protein 2	8	-2.01	1.77	0.28	0	0.62
AT3G44350	anac061	NAC domain containing protein 61	8	-1.25	1.89	-0.19	-0.22	0.03
AT3G46080	AT3G46080	C2H2-type zinc finger family protein	8	-1.58	1.66	-0.1	-0.17	0.33
AT5G22380	NAC090	NAC domain containing protein 90	8	-1.23	1.78	0	0	0.21
AT5G40010	AATP1	AAA-ATPase 1	8	-1.33	2.11	0	-0.09	0.31
AT5G42380	CML39	calmodulin like 37	8	-1.75	1.87	0.1	-0.05	0.49
AT5G66890	AT5G66890	Leucine-rich repeat (LRR) family protein	8	-1.57	1.9	0.08	0.13	0.48
AT1G20190	ATEXPA11	expansin 11	9	0.47	0	-1.75	0	0
AT1G22360	AtUGT85A2	UDP-glucosyl transferase 85A2	9	0.89	-0.75	-0.19	0.57	-1.66
AT1G29910	CAB3	chlorophyll A/B binding protein 3	9	0.02	-0.32	-0.15	0.14	-1.81
AT1G29920	AB165	chlorophyll A/B-binding protein 2	9	0.01	-1.03	-0.04	0.17	-1.72
AT1G73870	AT1G73870	B-box type zinc finger protein with CCT domain	9	0.23	0	-2.24	-0.28	0
AT4G12320	CYP706A6	cytochrome P450, family 706, subfamily A, polypeptide 6	9	0.71	-1.12	0	-0.18	-1.79
AT4G15210	BMY1	beta-amylase 5	9	0	-1.56	-0.49	-1.19	-1.77
AT4G19170	NCED4	nine-cis-epoxycarotenoid dioxygenase 4	9	0.96	0.22	-1.71	-0.02	-0.62
AT4G30110	HMA2	heavy metal atpase 2	9	0.38	0.08	0	0	-2
AT5G58310	ATMES18	methyl esterase 18	9	1.2	0	0	0.62	-1.96
AT5G62165	AGL42	AGAMOUS-like 42	9	0	0.34	-1.28	-0.37	-1.7
