# Supplementary material for: Novel JAZ co‐operativity and unexpected JA dynamics underpin Arabidopsis defence responses to Pseudomonas syringae infection
Source: New Phytol. 2015 Oct 2;209(3):1120–34. doi: 10.1111/nph.13683 (PMC4791170; doi:10.1111/nph.13683)
Supplement: Supplementary file 3 — Table S4 Basic helix‐loop‐helix transcription factor genes differentially regulated between wild‐type Col‐0 challenge and the jaz5/10 mutant following infection [file NPH-209-1120-s003.xlsx]

## Sheet: Sheet1
Supporting Information Table S4 Basic helix loop helix transcription factor genes differentially regulated between wild type Col-0 challenge and the jaz5/10 mutant following infection. Genes are annotated with the time point the sample was first differentially regulated; data derived from Table S3(a)
SAMPLE	AGI	Gene name	GFOLD001	EFDR	log2fdc	X1stRPKM	X2ndRPKM	Descriptor
Transcription factors
		Basic Helix Loop Helix induced
Jaz5.0	AT2G22770	NAI1	2.46872	1	3.26232	0.477	4.52	"NAI1; FUNCTIONS IN: DNA binding, sequence-specific DNA binding transcription factor activity; INVOLVED IN: regulation of transcription; LOCATED IN: nucleus; EXPRESSED IN: 6 plant structures; EXPRESSED DURING: 4 anthesis; CONTAINS InterPro DOMAIN/s: Helix-loop-helix DNA-binding domain (InterPro:IPR001092), Helix-loop-helix DNA-binding (InterPro:IPR011598); BEST Arabidopsis thaliana protein match …
Jaz5.12	AT4G37850	AT4G37850	1.98133	1	2.74725	0.503	3.41	"basic helix-loop-helix (bHLH) DNA-binding superfamily protein; FUNCTIONS IN: DNA binding, sequence-specific DNA binding transcription factor activity; INVOLVED IN: regulation of transcription; LOCATED IN: nucleus; CONTAINS InterPro DOMAIN/s: Helix-loop-helix DNA-binding domain (InterPro:IPR001092), Helix-loop-helix DNA-binding (InterPro:IPR011598); BEST Arabidopsis thaliana protein match is: bas…
Jaz5.16	AT1G12540	AT1G12540	2.17607	1	5.07812	0	1.23	"basic helix-loop-helix (bHLH) DNA-binding superfamily protein; FUNCTIONS IN: DNA binding, sequence-specific DNA binding transcription factor activity; INVOLVED IN: regulation of transcription; LOCATED IN: nucleus; CONTAINS InterPro DOMAIN/s: Helix-loop-helix DNA-binding domain (InterPro:IPR001092), Helix-loop-helix DNA-binding (InterPro:IPR011598); BEST Arabidopsis thaliana protein match is: bas…
Jaz5.16	AT4G29930	AT4G29930	2.47754	1	4.10787	0.105	2.1	"basic helix-loop-helix (bHLH) DNA-binding superfamily protein; FUNCTIONS IN: DNA binding, sequence-specific DNA binding transcription factor activity; INVOLVED IN: regulation of transcription; LOCATED IN: nucleus; CONTAINS InterPro DOMAIN/s: Helix-loop-helix DNA-binding domain (InterPro:IPR001092), Helix-loop-helix DNA-binding (InterPro:IPR011598); BEST Arabidopsis thaliana protein match is: bas…
Jaz5.16	AT5G43650	BHLH92	2.96781	1	3.1851	12.4	101	"BHLH92; FUNCTIONS IN: DNA binding, sequence-specific DNA binding transcription factor activity; INVOLVED IN: regulation of transcription; LOCATED IN: nucleus; CONTAINS InterPro DOMAIN/s: Helix-loop-helix DNA-binding domain (InterPro:IPR001092), Helix-loop-helix DNA-binding (InterPro:IPR011598); BEST Arabidopsis thaliana protein match is: basic helix-loop-helix (bHLH) DNA-binding superfamily prot…
Jaz5.06	AT5G56960	AT5G56960	1.78753	1	2.31159	1.42	7.41	"basic helix-loop-helix (bHLH) DNA-binding family protein; FUNCTIONS IN: DNA binding, sequence-specific DNA binding transcription factor activity; INVOLVED IN: response to chitin, regulation of transcription; LOCATED IN: nucleus; CONTAINS InterPro DOMAIN/s: Helix-loop-helix DNA-binding domain (InterPro:IPR001092), Helix-loop-helix DNA-binding (InterPro:IPR011598); BEST Arabidopsis thaliana protei…
		Basic Helix Loop Helix suppressed
Col0.0	AT5G04150	BHLH101	-2.41336	1	-3.77443	7.01	0.415	"BHLH101; FUNCTIONS IN: DNA binding, sequence-specific DNA binding transcription factor activity; INVOLVED IN: regulation of transcription; LOCATED IN: nucleus; EXPRESSED IN: root, leaf; EXPRESSED DURING: LP.04 four leaves visible; CONTAINS InterPro DOMAIN/s: Helix-loop-helix DNA-binding domain (InterPro:IPR001092), Helix-loop-helix DNA-binding (InterPro:IPR011598); BEST Arabidopsis thaliana prot…
Col0.06	AT3G56970	BHLH038	-3.79939	1	-5.2613	9.43	0.204	"BHLH038; FUNCTIONS IN: DNA binding, sequence-specific DNA binding transcription factor activity; INVOLVED IN: regulation of transcription; LOCATED IN: nucleus; CONTAINS InterPro DOMAIN/s: Achaete-scute transcription factor related (InterPro:IPR015660), Helix-loop-helix DNA-binding domain (InterPro:IPR001092), Helix-loop-helix DNA-binding (InterPro:IPR011598); BEST Arabidopsis thaliana protein ma…
Col0.06	AT3G56980	BHLH039	-3.11892	1	-5.91897	3.18	0	"BHLH039; FUNCTIONS IN: DNA binding, sequence-specific DNA binding transcription factor activity; INVOLVED IN: regulation of transcription; LOCATED IN: nucleus; EXPRESSED IN: 7 plant structures; EXPRESSED DURING: LP.06 six leaves visible, LP.04 four leaves visible, LP.10 ten leaves visible, LP.08 eight leaves visible, LP.12 twelve leaves visible; CONTAINS InterPro DOMAIN/s: Achaete-scute transcri…
Col0.12	AT2G41240	BHLH100	-1.83977	1	-2.39684	11.9	2.15	"basic helix-loop-helix protein 100 (BHLH100); FUNCTIONS IN: DNA binding, sequence-specific DNA binding transcription factor activity; INVOLVED IN: response to water deprivation, regulation of transcription; LOCATED IN: nucleus; CONTAINS InterPro DOMAIN/s: Achaete-scute transcription factor related (InterPro:IPR015660), Helix-loop-helix DNA-binding domain (InterPro:IPR001092), Helix-loop-helix DN…
Col0.06	AT5G65640	bHLH093	-2.07514	1	-2.62129	8.18	1.34	"beta HLH protein 93 (bHLH093); FUNCTIONS IN: DNA binding, sequence-specific DNA binding transcription factor activity; INVOLVED IN: regulation of transcription; LOCATED IN: nucleus; EXPRESSED IN: 22 plant structures; EXPRESSED DURING: 13 growth stages; CONTAINS InterPro DOMAIN/s: Helix-loop-helix DNA-binding domain (InterPro:IPR001092), Helix-loop-helix DNA-binding (InterPro:IPR011598); BEST Ara…
